# Supplementary material for: Identification and Characterization of a Large Effect QTL from Oryza glumaepatula Revealed Pi68(t) as Putative Candidate Gene for Rice Blast Resistance
Source: Rice (N Y). 2020 Mar 12;13:17. doi: 10.1186/s12284-020-00378-4 (PMC7067966; doi:10.1186/s12284-020-00378-4)
Supplement: Supplementary file 2 — Additional file 2. [file 12284_2020_378_MOESM2_ESM.xls]

## Sheet: 1
		Supplementary table 1A. List of isolates used for field resistance for leaf balst evaluation
		S.No	Isolate name	Place of collection
		1	NLR-1	Nellore, Andhra Pradesh State, India
		2	Wgl-1	Waranagal, Telanagana State, India
		3	RPR-2	Raipur, Chattisgarh State, India
		4	PMP-1	Ponnamepet, Karnataka state, India
		5	HZB-3	Hazirbagh,Jarkand State, India
		6	CBT-1	Coimbatore, Tamil Nadu state, India
		7	Mln-2	Malan, Himachal pradesh, India
		Supplementary table 1B. List of isolates used for field resistance for Neck balst evaluation
		S.No	Isolate name		Place of collection
		1	MNP-1	Imphal, Manipur State, India
		2	BPN-2	Barapani, Meghalaya, India
		3	TTB-2	Titabar, Assam State, India
		4	TRP-1	Lembucherra,Tripura state, India

## Sheet: 2
	Supplementary Table 2a. SNP primer sequence used for F2 genotyping
		SNP POSITION (base)	Possible_Allele	PRIMER NAME	PRIMER SEQUENCE	PRIMER LENGTH	PRIMER COMBINATION	AMPLICON SIZE	Tm
	SNP5	9684442	A/G	SNP5_R7	ccatcagctcatttattgccgg	22	SNP5_R7 & SNP5_Int1 F7	587	55
				SNP5_Int1 F7	ccacttgatccatcaagtgacaG	23
	Supplementary Table 2b. List of Gene Specific Primers used for qRT PCR and Promoter Cloning
	.		Gene Name	F- Primer	R – Primer	amplicon length
	1	Primer sets uded for qPCR	Os03g0274400	TGGAGCGTCGATAACCCTG	AAATTGCTTGTCGGCCCGTC	103bp
	2		Os03g0281466	CGGTCTTGATCTTTGAGCCG	CGAAGGGTACAATCACGGTG	153bp
	3		Os03g0286800	TCCAAATCCTGAATCAGCGC	TCCCACAATCCGATCCACTC	149bp
	4		Os07g0236200	AGAAATGTACAGGATGGAGGC	TCTGATTCTAAGGTTGCCAAATG	100bp
	5		Os07g0291750	TGGGCAATGTGGAGAGATCC	TCAAAATGTGACCCTCTGAAATC	101bp
	6		Os07g0270800	TGGAGACCTTGGCAGAGAAG	GTTGATCACCGTTGTCTCCG	153bp
	7		Os07g0295400	GGCCTTACAACAACAGACGG	CACTGTCTTCTGCCATGTCC	113bp
	8		Os07g0200900	GTACAAGGTGGCTGGTTGATG	CAAGGCATCCACGCACTC	119bp
	9		Os07g0207100	GCGTGCTCATCTTCTCTGTG	TCTGGAAGTCGATAGCCTGC	177bp
	Supplementary Table 2c. List of Gene Specific Primers used for Promoter and Gene Cloning
	1	primers for cDNA cloning	cDNA Specific F1	GAGATGCTCGTGCAGCTCGCCGTCG
	2		cDNA Specific R1	TCG AGG TCC CCC AGG TTC GCA CTC
	1	Overlapping primers used for sequencing	Os03g0281466_F1	aaatatatcccaattcccaacttac
	2		Os03g0281466_F2	cggaaccagtcccagtacac
	3		Os03g0281466_R1	ATCACCATCTCCTCCTCGAAC
	4		Os03g0281466_Prom F1	aagtccgacgtctactccttcg
	5		Os03g0281466_R2	actagaacatttcttgcttcaatcc
	6		Os03g0281466_PromF2	tttttgcatgtaggagaaagatg
	7		Os03g0281466_PromR2	cacgcctcagttctggttag
	8		Actin _ F	CCGGTGGATCTTCATGCTTACCTGG
	9		Actin _ R	CGACGAGTCTTCTGGCGAAACTGC

## Sheet: S3
	Supplementary table 3. Chromosome wise identified SNP's using Genotyping by Sequencing (GBS)
			Chrm No.	Total no of observed SNPs	Total no. of polymorphic SNPs between parents (R1 vs R2)	Polymorphic SNPs in mapped region
						Chrm 3	Chrm 7
						6.8 to 10.0 (3 Mb)	3.7 to 12.0 (8.3 Mb)
			1	628	29
			2	639	68
			3	717	162	51
			4	440	36
			5	405	16
			6	411	17
			7	756	189		4
			8	628	31
			9	406	140
			10	335	66
			11	687	43
			12	597	276
			SUM of SNP's	6649	1073

## Sheet: S4
	Supplementary table 4 . Fine mapping details of qBL3
	Marker	LOD	PVE(%)	Add	Dom
	RM14738-SNP5	62.4772	52.343	-1.5103	0.1333

## Sheet: s5
Supplementary table 5. List of up regulated genes in IL1 after infection in comparision to PR114 after infection
GeneName	Description	IL1AIVSPR114AI	Chromosome	Start
Os01g0346400	Conservedhypotheticalprotein. Next best Hit: Os04t0367000-01(alignment length 26bp with 92.31%identity)	1.53855	chr01	13642909
Os01g0746700	SimilartoMannanendo-1,4-beta-mannosidase2 Next best Hit: Os07t0404300-01(alignment length 15bp with 100.00%identity)	1.1294	chr01	31252512
Os01g0388000	SimilartoCytochromeP450monooxygenaseCYP72A5(Fragment). Next best Hit: Os03t0391100-00(alignment length 17bp with 100.00%identity)	1.08207	chr01	16325492
Os01g0324400	Product: SimilartocDNAclone:J033110L02,fullinsertsequence. Next best Hit: Os01t0324400-02(alignment length 60bp with 100.00%identity)	4.35895	chr01	12403525
Os01g0641750	Hypotheticalprotein. Next best Hit: Os07t0687100-01(alignment length 16bp with 100.00%identity)	1.03406	chr01	25788625
Os01g0324400	Product: SimilartocDNAclone:J033110L02,fullinsertsequence. Next best Hit: Os01t0324400-02(alignment length 60bp with 100.00%identity)	2.52934	chr01	12403525
Os01g0549200	Product: ATPase-like,ATP-bindingdomaindomaincontainingprotein. Next best Hit: Os01t0549200-01(alignment length 60bp with 100.00%identity)	1.18566	chr01	20489205
Os01g0566500	SimilartoDioxygenaseRAMOSUS1. Next best Hit: Os12t0633301-01(alignment length 16bp with 100.00%identity)	2.74438	chr01	21665759
Os01g0311300	SimilartoSorbitoltransporter. Next best Hit: Os02t0228300-01(alignment length 15bp with 100.00%identity)	4.21853	chr01	11688361
Os01g0110700	Product: SimilartoPhosphoenolpyruvatecarboxylase. Next best Hit: Os01t0110700-01(alignment length 60bp with 100.00%identity)	1.46355	chr01	562138
Os01g0246400	Product: SimilartoLowmolecularmassearlylight-inducibleproteinHV90,chloroplastprecursor(ELIP). Next best Hit: Os07t0178700-01(alignment length 57bp with 91.23%identity)	1.05133	chr01	8061858
Os01g0583300	Zincfinger,C2H2,LYAR-typedomaincontainingprotein. Next best Hit: Os05t0125600-02(alignment length 18bp with 94.44%identity)	1.30364	chr01	22632732
Os01g0812800	RibosomalproteinL30edomaincontainingprotein. Next best Hit: Os04t0600500-01(alignment length 16bp with 100.00%identity)	1.22291	chr01	34550416
Os01g0793300	Product: Di-coppercentre-containingdomaincontainingprotein. Next best Hit: Os07t0418150-01(alignment length 52bp with 90.38%identity)	1.68792	chr01	33601018
Os01g0101200	2,3-diketo-5-methylthio-1-phosphopentanephosphatasedomaincontainingprotein. Next best Hit: Os05t0100600-01(alignment length 18bp with 100.00%identity)	1.71201	chr01	62112
Os01g0153700	Conservedhypotheticalprotein. Next best Hit: Os03t0596600-01(alignment length 19bp with 94.74%identity)	1.05074	chr01	2892920
Os01g0719700	SimilartoHCF101(HIGH-CHLOROPHYLL-FLUORESCENCE101)ATPbinding.	1.05609	chr01	30011021
Os01g0904400	SimilartoChromosomeassemblyproteinhomolog. Next best Hit: Os01t0495900-01(alignment length 15bp with 100.00%identity)	1.32745	chr01	39365920
Os01g0202700	SimilartoFloweringlocusT3. Next best Hit: Os03t0638800-01(alignment length 18bp with 100.00%identity)	3.15131	chr01	5652593
Os01g0632700	Hypotheticalprotein. Next best Hit: Os12t0275400-01(alignment length 22bp with 95.45%identity)	1.088	chr01	25330851
Os01g0649950	Product: SimilartoH0814G11.9protein. Next best Hit: Os01t0649732-00(alignment length 60bp with 96.67%identity)	1.38499	chr01	26226577
Os01g0212400	EF-Handtypedomaincontainingprotein. Next best Hit: Os05t0593800-01(alignment length 15bp with 100.00%identity)	1.30993	chr01	6134203
Os01g0945300	Product: Aminoacid/polyaminetransporterIfamilyprotein. Next best Hit: Os01t0945300-01(alignment length 60bp with 100.00%identity)	1.26386	chr01	41554997
Os01g0114650	Non-proteincodingtranscript. Next best Hit: Os06t0603400-01(alignment length 16bp with 100.00%identity)	3.06204	chr01	786401
Os01g0300200	SimilartoATP-citratelyasesubunitB. Next best Hit: Os07t0110200-01(alignment length 15bp with 100.00%identity)	1.5792	chr01	10999316
Os01g0754000	Conservedhypotheticalprotein. Next best Hit: Os02t0659600-01(alignment length 16bp with 100.00%identity)	1.45273	chr01	31635593
Os01g0878000	Unknown	1.69561	chr01	38101567
Os01g0169800	Pyridoxalphosphate-dependenttransferase,majorregion,subdomain2domaincontainingprotein. Next best Hit: Os01t0973000-01(alignment length 17bp with 100.00%identity)	1.08945	chr01	3577473
Os01g0868300	SimilartoDNApolymerasealphacatalyticsubunit(EC2.7.7.7). Next best Hit: Os01t0869500-01(alignment length 16bp with 100.00%identity)	1.44272	chr01	37625916
Os01g0255100	SimilartoSolubleepoxidehydrolase. Next best Hit: Os11t0111000-01(alignment length 15bp with 100.00%identity)	1.66553	chr01	8490582
Os01g0684601	Non-proteincodingtranscript. Next best Hit: Os08t0369300-00(alignment length 25bp with 100.00%identity)	1.01767	chr01	28206212
Os01g0963600	ABA/WDSinducedproteinfamilyprotein. Next best Hit: Os03t0562000-01(alignment length 17bp with 100.00%identity)	1.05113	chr01	42460555
Os01g0702700	SimilartoTranscriptionfactorMYB86(Myb-relatedprotein86)(AtMYB86)(Mybhomolog4)(AtMyb4). Next best Hit: Os07t0288700-01(alignment length 20bp with 95.00%identity)	1.35574	chr01	29132173
Os01g0508000	Product: SimilartoBeta-glucosidase. Next best Hit: Os01t0508000-02(alignment length 60bp with 100.00%identity)	1.64639	chr01	17756115
Os01g0741200	SimilartoLysMtypereceptorkinase(Fragment). Next best Hit: Os01t0653800-02(alignment length 16bp with 100.00%identity)	1.52348	chr01	30949379
Os01g0165200	SimilartoKEAP1. Next best Hit: Os09t0504900-01(alignment length 16bp with 100.00%identity)	1.00637	chr01	3362001
Os01g0932650	Hypotheticalprotein. Next best Hit: Os02t0759500-02(alignment length 20bp with 95.00%identity)	1.74495	chr01	40921634
Os01g0112050	Non-proteincodingtranscript. Next best Hit: Os01t0914700-01(alignment length 16bp with 100.00%identity)	1.27985	chr01	634040
Os01g0362100	Esterase/lipase/thioesterasedomaincontainingprotein. Next best Hit: Os10t0394400-01(alignment length 16bp with 100.00%identity)	1.18772	chr01	14754835
Os01g0878000	Unknown	1.59197	chr01	38101549
Os01g0769700	Product: Similartopredictedprotein. Next best Hit: Os01t0769700-01(alignment length 60bp with 100.00%identity)	1.49368	chr01	32463293
Os01g0622066	Conservedhypotheticalprotein. Next best Hit: Os06t0281400-01(alignment length 15bp with 100.00%identity)	1.08146	chr01	24819659
Os01g0377700	SimilartoNPL4familyprotein. Next best Hit: Os03t0721200-01(alignment length 17bp with 100.00%identity)	1.04505	chr01	15644974
Os01g0823700	ProteinofunknownfunctionDUF641,plantdomaincontainingprotein. Next best Hit: Os04t0683800-01(alignment length 18bp with 100.00%identity)	1.74239	chr01	35176451
Os01g0805900	Tubulinbeta-2chain(Beta-2tubulin). Next best Hit: Os02t0748100-02(alignment length 16bp with 100.00%identity)	1.63348	chr01	34167936
Os01g0574451	Hypotheticalprotein. Next best Hit: Os01t0574550-00(alignment length 28bp with 92.86%identity)	1.32732	chr01	22077185
Os01g0888200	Product: Non-proteincodingtranscript. Next best Hit: Os05t0230501-01(alignment length 33bp with 93.94%identity)	1.40205	chr01	38596931
Os01g0128100	SimilartoBifunctionalnuclease(Fragment). Next best Hit: Os01t0818400-01(alignment length 16bp with 100.00%identity)	2.39399	chr01	1562618
Os01g0923950	Hypotheticalgene. Next best Hit: Os08t0427100-03(alignment length 15bp with 100.00%identity)	1.72508	chr01	40452896
Os01g0822800	SimilartoRING-H2fingerproteinATL3C. Next best Hit: Os01t0271700-01(alignment length 16bp with 100.00%identity)	1.31608	chr01	35121625
Os01g0212700	SimilartoRING-H2fingerproteinATL2K. Next best Hit: Os11t0141400-01(alignment length 16bp with 100.00%identity)	1.43137	chr01	6172143
Os01g0922700	Conservedhypotheticalprotein. Next best Hit: Os08t0510900-01(alignment length 16bp with 100.00%identity)	1.11129	chr01	40336798
Os01g0310700	Non-proteincodingtranscript. Next best Hit: Os07t0680500-01(alignment length 15bp with 100.00%identity)	1.80036	chr01	11670153
Os01g0102900	LightregulatedLir1familyprotein. Next best Hit: Os07t0507600-01(alignment length 16bp with 100.00%identity)	1.25467	chr01	169390
Os01g0531400	Product: Hypotheticalconservedgene. Next best Hit: Os01t0756600-01(alignment length 60bp with 100.00%identity)	1.13005	chr01	19129984
Os01g0532300	Conservedhypotheticalprotein. Next best Hit: Os12t0236100-00(alignment length 16bp with 100.00%identity)	1.01893	chr01	19200090
Os01g0201275	Conservedhypotheticalprotein. Next best Hit: Os07t0605600-00(alignment length 25bp with 92.00%identity)	1.25822	chr01	5530408
Os01g0876300	Unknown	1.6366	chr01	38022820
Os01g0876300	Unknown	1.8587	chr01	38022813
Os01g0556700	Hypotheticalconservedgene. Next best Hit: Os03t0822800-02(alignment length 19bp with 94.74%identity)	2.19503	chr01	21040111
Os02g0630100	ABC-2typetransporterdomaincontainingprotein. Next best Hit: Os04t0579700-01(alignment length 16bp with 100.00%identity)	2.33173	chr02	25194429
Os02g0114100	ProteinofunknownfunctionDUF6,transmembranedomaincontainingprotein. Next best Hit: Os12t0601800-01(alignment length 21bp with 100.00%identity)	1.96217	chr02	763409
Os02g0767300	SimilartoFlavonolsynthase/flavanone3-hydroxylase(EC1.14.11.23)(EC1.14.11.9)(FLS)(CitFLS). Next best Hit: Os07t0467600-02(alignment length 16bp with 100.00%identity)	1.82372	chr02	32310799
Os02g0602700	Non-proteincodingtranscript. Next best Hit: Os01t0837300-02(alignment length 18bp with 100.00%identity)	1.71502	chr02	23593919
Os02g0816700	Conservedhypotheticalprotein. Next best Hit: Os01t0898300-02(alignment length 16bp with 100.00%identity)	5.49603	chr02	35011393
Os02g0828300	Conservedhypotheticalprotein. Next best Hit: Os02t0515150-01(alignment length 16bp with 100.00%identity)	4.60179	chr02	35585712
Os02g0834000	SimilartoRop4smallGTPbindingprotein. Next best Hit: Os09t0279600-01(alignment length 16bp with 100.00%identity)	4.49426	chr02	35880895
Os02g0318200	Conservedhypotheticalprotein. Next best Hit: Os01t0218900-01(alignment length 16bp with 100.00%identity)	1.06252	chr02	12650106
Os02g0816800	NAD(P)-bindingdomaincontainingprotein. Next best Hit: Os01t0719700-00(alignment length 21bp with 95.24%identity)	2.03032	chr02	35013576
Os02g0821800	Product: SimilartoFibrillarin-2. Next best Hit: Os02t0821800-01(alignment length 60bp with 100.00%identity)	1.40233	chr02	35271805
Os02g0828400	Conservedhypotheticalprotein. Next best Hit: Os11t0668700-01(alignment length 16bp with 100.00%identity)	3.82078	chr02	35585773
Os02g0834100	Hypotheticalgene. Next best Hit: Os08t0154900-00(alignment length 20bp with 95.00%identity)	1.11323	chr02	35889064
Os02g0105800	Cyclin-likeF-boxdomaincontainingprotein. Next best Hit: Os09t0384601-01(alignment length 15bp with 100.00%identity)	1.12487	chr02	311537
Os02g0818450	SimilartoPib. Next best Hit: Os01t0931600-00(alignment length 16bp with 100.00%identity)	2.15901	chr02	35108829
Os02g0833600	SimilartoBasicleucinezippertranscriptionfactor(Fragment). Next best Hit: Os09t0533600-01(alignment length 18bp with 100.00%identity)	1.25301	chr02	35853518
Os02g0291000	CalcineurinB(Fragment). Next best Hit: Os03t0304400-01(alignment length 16bp with 100.00%identity)	1.85415	chr02	11015828
Os02g0744200	Alpha-expansinOsEXPA5. Next best Hit: Os07t0606500-02(alignment length 17bp with 100.00%identity)	2.14308	chr02	31220568
Os02g0525501	Hypotheticalgene. Next best Hit: Os04t0357200-01(alignment length 19bp with 100.00%identity)	1.89266	chr02	19201969
Os02g0174700	Hypotheticalprotein. Next best Hit: Os01t0575901-01(alignment length 20bp with 95.00%identity)	1.04661	chr02	4095629
Os02g0701300	Conservedhypotheticalprotein. Next best Hit: Os09t0131400-01(alignment length 15bp with 100.00%identity)	1.69676	chr02	28863274
Os02g0517421	Product: Non-proteincodingtranscript. Next best Hit: Os07t0528051-00(alignment length 60bp with 96.67%identity)	3.50151	chr02	18736143
Os02g0760200	Conservedhypotheticalprotein. Next best Hit: Os07t0113000-01(alignment length 20bp with 95.00%identity)	1.46565	chr02	32013879
Os02g0829100	ReplicationproteinA30kDa. Next best Hit: Os04t0303250-01(alignment length 15bp with 100.00%identity)	2.8475	chr02	35639878
Os02g0816400	Product: ProteinofunknownfunctionDUF3741domaincontainingprotein. Next best Hit: Os02t0816400-01(alignment length 60bp with 100.00%identity)	1.92442	chr02	34991838
Os02g0704262	Product: Conservedhypotheticalprotein. Next best Hit: Os12t0410000-00(alignment length 60bp with 95.00%identity)	1.12816	chr02	29055636
Os02g0828500	Tetratricopeptide-likehelicaldomaincontainingprotein. Next best Hit: Os09t0434100-01(alignment length 16bp with 100.00%identity)	2.26916	chr02	35595533
Os02g0760200	Product: Conservedhypotheticalprotein. Next best Hit: Os02t0760200-01(alignment length 60bp with 100.00%identity)	1.50866	chr02	32013879
Os02g0507600	Conservedhypotheticalprotein. Next best Hit: Os06t0666100-01(alignment length 17bp with 100.00%identity)	1.24335	chr02	18120264
Os02g0549401	Hypotheticalgene. Next best Hit: Os11t0173366-01(alignment length 16bp with 100.00%identity)	1.02582	chr02	20631443
Os02g0821800	SimilartoFibrillarin-2. Next best Hit: Os09t0103150-00(alignment length 15bp with 100.00%identity)	1.07319	chr02	35271599
Os02g0193350	Hypotheticalconservedgene. Next best Hit: Os09t0409950-01(alignment length 20bp with 100.00%identity)	2.57145	chr02	5197694
Os02g0190950	Conservedhypotheticalprotein. Next best Hit: Os07t0129700-01(alignment length 15bp with 100.00%identity)	1.05185	chr02	5047302
Os02g0811902	Product: Hypotheticalprotein. Next best Hit: Os11t0589600-00(alignment length 55bp with 96.36%identity)	3.00097	chr02	34767380
Os02g0728500	SimilartoBRASSINOSTEROIDINSENSITIVE1-associatedreceptorkinase1 Next best Hit: Os05t0571000-01(alignment length 15bp with 100.00%identity)	1.49644	chr02	30316143
Os02g0831400	SimilartoSKIPinteractingprotein16 Next best Hit: Os01t0835000-01(alignment length 16bp with 100.00%identity)	1.68889	chr02	35751488
Os02g0699500	Conservedhypotheticalprotein. Next best Hit: Os02t0504900-02(alignment length 16bp with 100.00%identity)	1.0597	chr02	28771385
Os02g0501350	Product: Conservedhypotheticalprotein. Next best Hit: Os10t0159300-02(alignment length 55bp with 100.00%identity)	1.74487	chr02	17718578
Os02g0123100	SimilartocDNAclone:002-108-B12,fullinsertsequence. Next best Hit: Os08t0233300-02(alignment length 21bp with 95.24%identity)	1.66919	chr02	1207649
Os02g0123100	Product: SimilartoCyclin-dependentkinaseA-2. Next best Hit: Os02t0123100-01(alignment length 60bp with 100.00%identity)	1.52976	chr02	1207654
Os02g0100333	Hypotheticalgene. Next best Hit: Os09t0349600-01(alignment length 15bp with 100.00%identity)	1.88539	chr02	14146
Os02g0140400	SimilartoBeta-amyrinsynthase. Next best Hit: Os02t0662300-01(alignment length 16bp with 100.00%identity)	1.54505	chr02	2161770
Os02g0106600	Zincfinger,RING/FYVE/PHD-typedomaincontainingprotein. Next best Hit: Os01t0338150-01(alignment length 19bp with 94.74%identity)	1.85371	chr02	385998
Os02g0249200	SimilartoRING-H2fingerproteinATL5H. Next best Hit: Os02t0517300-02(alignment length 15bp with 100.00%identity)	1.03344	chr02	8416954
Os02g0816400	Product: ProteinofunknownfunctionDUF3741domaincontainingprotein. Next best Hit: Os02t0816400-02(alignment length 44bp with 100.00%identity)	1.57468	chr02	34991250
Os02g0123100	Product: SimilartocDNAclone:J033034K16,fullinsertsequence. Next best Hit: Os02t0123100-03(alignment length 53bp with 100.00%identity)	1.42883	chr02	1207635
Os02g0135800	Product: SimilartoSec13-likeprotein(Fragment). Next best Hit: Os02t0135800-01(alignment length 60bp with 100.00%identity)	1.23285	chr02	1903004
Os02g0194700	SimilartoLipoxygenase2.3,chloroplastprecursor(EC1.13.11.12)(LOX2:Hv:3). Next best Hit: Os10t0125600-01(alignment length 16bp with 100.00%identity)	1.74679	chr02	5276686
Os02g0194700	Product: SimilartoLipoxygenase. Next best Hit: Os02t0194700-01(alignment length 60bp with 100.00%identity)	1.81634	chr02	5276758
Os02g0630300	SimilartocDNAclone:002-146-E04,fullinsertsequence. Next best Hit: Os10t0456200-01(alignment length 17bp with 100.00%identity)	2.64897	chr02	25199505
Os02g0101500	SimilartoNADH-dependenthydroxypyruvatereductase(EC1.1.1.29)(Fragment). Next best Hit: Os01t0819100-01(alignment length 17bp with 100.00%identity)	1.14237	chr02	78483
Os02g0236401	Non-proteincodingtranscript. Next best Hit: Os04t0271450-01(alignment length 15bp with 100.00%identity)	1.1463	chr02	7719811
Os02g0202600	Tetratricopeptide-likehelicaldomaincontainingprotein. Next best Hit: Os08t0506100-01(alignment length 15bp with 100.00%identity)	1.27448	chr02	5744792
Os02g0623400	SimilartoG1-likeprotein. Next best Hit: Os01t0159600-01(alignment length 17bp with 100.00%identity)	1.09603	chr02	24830558
Os03g0103800	Conservedhypotheticalprotein. Next best Hit: Os04t0152500-01(alignment length 16bp with 100.00%identity)	1.82492	chr03	268645
Os03g0118100	Conservedhypotheticalprotein. Next best Hit: Os07t0456700-01(alignment length 19bp with 100.00%identity)	2.64988	chr03	985771
Os03g0124500	Conservedhypotheticalprotein. Next best Hit: Os04t0395900-01(alignment length 15bp with 100.00%identity)	1.95363	chr03	1419786
Os03g0158250	Hypotheticalprotein. Next best Hit: Os09t0572400-01(alignment length 15bp with 100.00%identity)	1.35374	chr03	3116032
Os03g0160600	SimilartotypeIinositol-1,4,5-trisphosphate5-phosphataseCVP2. Next best Hit: Os06t0677500-01(alignment length 16bp with 100.00%identity)	6.29324	chr03	3229040
Os03g0163400	Hypotheticalconservedgene. Next best Hit: Os07t0690600-00(alignment length 22bp with 95.45%identity)	2.81794	chr03	3433024
Os03g0163500	Product: ExocystcomplexsubunitSec15-likefamilyprotein. Next best Hit: Os03t0163500-01(alignment length 60bp with 100.00%identity)	1.45501	chr03	3435736
Os03g0164400	Hypotheticalconservedgene. Next best Hit: Os01t0722700-01(alignment length 16bp with 100.00%identity)	1.57647	chr03	3471177
Os03g0165300	Product: Conservedhypotheticalprotein. Next best Hit: Os03t0165300-02(alignment length 60bp with 100.00%identity)	1.61218	chr03	3513371
Os03g0165300	Product: Conservedhypotheticalprotein. Next best Hit: Os03t0165300-01(alignment length 60bp with 100.00%identity)	1.26554	chr03	3513371
Os03g0170200	Product: Conservedhypotheticalprotein. Next best Hit: Os03t0170200-01(alignment length 60bp with 100.00%identity)	2.84712	chr03	3760520
Os03g0180500	Conservedhypotheticalprotein. Next best Hit: Os08t0435800-01(alignment length 16bp with 100.00%identity)	7.76185	chr03	4216734
Os03g0180500	Product: Conservedhypotheticalprotein. Next best Hit: Os03t0180500-01(alignment length 60bp with 100.00%identity)	7.51668	chr03	4216734
Os03g0185400	ProteinofunknownfunctionDUF1677,Oryzasativafamilyprotein. Next best Hit: Os06t0179200-01(alignment length 15bp with 100.00%identity)	4.98975	chr03	4479676
Os03g0189600	SimilartoAlcoholdehydrogenase. Next best Hit: Os06t0612200-01(alignment length 16bp with 100.00%identity)	4.73511	chr03	4682354
Os03g0189600	Product: SimilartoAlcoholdehydrogenase. Next best Hit: Os03t0189600-02(alignment length 60bp with 100.00%identity)	3.53539	chr03	4682354
Os03g0190100	UbiAprenyltransferasefamilyprotein. Next best Hit: Os10t0430700-01(alignment length 14bp with 100.00%identity)	6.26405	chr03	4697347
Os03g0193300	Conservedhypotheticalprotein. Next best Hit: Os10t0501200-00(alignment length 21bp with 95.24%identity)	1.0604	chr03	4873378
Os03g0195100	Product: SimilartoAGD2(ABERRANTGROWTHANDDEATH2)transaminase.	2.61146	chr03	4936394
Os03g0197175	Hypotheticalgene. Next best Hit: Os03t0197125-00(alignment length 22bp with 100.00%identity)	3.33615	chr03	5112590
Os03g0204900	Conservedhypotheticalprotein. Next best Hit: Os02t0721800-01(alignment length 17bp with 100.00%identity)	1.76174	chr03	5481504
Os03g0213100	Product: SimilartoSec61p. Next best Hit: Os03t0213100-02(alignment length 60bp with 100.00%identity)	1.29282	chr03	5896038
Os03g0222700	Molecularchaperone,heatshockprotein,Hsp40,DnaJdomaincontainingprotein. Next best Hit: Os10t0472900-01(alignment length 16bp with 100.00%identity)	1.35355	chr03	6421790
Os03g0227700	CytochromeP450familyprotein. Next best Hit: Os10t0115550-00(alignment length 17bp with 100.00%identity)	1.58587	chr03	6737549
Os03g0228500	Conservedhypotheticalprotein. Next best Hit: Os09t0509450-00(alignment length 15bp with 100.00%identity)	1.25221	chr03	6786712
Os03g0274400	SimilartoGRFzincfingerfamilyprotein,expressed. Next best Hit: Os09t0485900-01(alignment length 16bp with 100.00%identity)	3.6355	chr03	9259812
Os03g0259100	SimilartoBasicblueprotein(Cusacyanin)(Plantacyanin)(CBP). Next best Hit: Os02t0288700-00(alignment length 16bp with 100.00%identity)	1.469	chr03	8396569
Os03g0281466	Malectin-serine threonine kinase	2.27345	chr03	9632645	fine mapped region
Os03g0252100	Alpha/betahydrolasefold-3domaincontainingprotein. Next best Hit: Os06t0318600-01(alignment length 16bp with 100.00%identity)	1.82	chr03	8010885
Os03g0264700	WD40repeat-likedomaincontainingprotein. Next best Hit: Os05t0147400-01(alignment length 16bp with 100.00%identity)	1.99354	chr03	8718148
Os03g0276850	Glutamatedehydrogenase,NAD-specificdomaincontainingprotein. Next best Hit: Os03t0850700-02(alignment length 15bp with 100.00%identity)	1.64305	chr03	9378059
Os03g0272650	Non-proteincodingtranscript. Next best Hit: Os04t0437700-01(alignment length 16bp with 100.00%identity)	1.52227	chr03	9156318
Os03g0266200	SimilartoEnolase(EC4.2.1.11)(Fragment). Next best Hit: Os07t0506600-02(alignment length 19bp with 94.74%identity)	1.50162	chr03	8800461
Os03g0281900	ABCtransporter-likedomaincontainingprotein. Next best Hit: Os02t0255801-00(alignment length 16bp with 100.00%identity)	1.49313	chr03	9654333
Os03g0271200	SimilartoChloroplasticouterenvelopemembraneprotein(OEP75)precursor(Outermembraneprotein). Next best Hit: Os02t0782200-01(alignment length 15bp with 100.00%identity)	1.41691	chr03	9068392
Os03g0272900	DVLfamilyprotein. Next best Hit: Os11t0540100-01(alignment length 14bp with 100.00%identity)	1.31399	chr03	9157102
Os03g0286800	SimilartoWDandtetratricopeptiderepeatsprotein1 Next best Hit: Os08t0315200-01(alignment length 18bp with 100.00%identity)	1.27023	chr03	9893421
Os03g0291800	Product: SimilartoESK1(ESKIMO1). Next best Hit: Os03t0291800-01(alignment length 60bp with 100.00%identity)	1.32771	chr03	10150420
Os03g0291800	Product: SimilartoESK1(ESKIMO1). Next best Hit: Os03t0291800-02(alignment length 60bp with 100.00%identity)	1.22258	chr03	10150420
Os03g0292900	SimilartoImportin-betaN-terminaldomaincontainingprotein. Next best Hit: Os08t0215300-01(alignment length 15bp with 100.00%identity)	2.60948	chr03	10191730
Os03g0296500	SimilartoGlycosylhydrolasesfamily17protein,expressed. Next best Hit: Os03t0314400-01(alignment length 27bp with 92.59%identity)	1.51164	chr03	10376613
Os03g0296700	Product: 7TMGPCR,rhodopsin-likedomaincontainingprotein. Next best Hit: Os03t0296700-02(alignment length 60bp with 100.00%identity)	1.62687	chr03	10381358
Os03g0297100	40SribosomalproteinS7. Next best Hit: Os08t0462900-01(alignment length 16bp with 100.00%identity)	1.91389	chr03	10393657
Os03g0302900	Conservedhypotheticalprotein. Next best Hit: Os02t0255200-01(alignment length 20bp with 95.00%identity)	1.00492	chr03	10684315
Os03g0305150	Hypotheticalprotein. Next best Hit: Os03t0294975-00(alignment length 15bp with 100.00%identity)	2.25663	chr03	10824322
Os03g0319400	Product: SimilartoCBL-interactingproteinkinase3 Next best Hit: Os03t0319400-01(alignment length 60bp with 100.00%identity)	1.01313	chr03	11526273
Os03g0326300	Zincfinger,RING-typedomaincontainingprotein. Next best Hit: Os03t0326300-03(alignment length 29bp with 100.00%identity)	1.10935	chr03	11902823
Os03g0332900	Proteinkinase,coredomaincontainingprotein. Next best Hit: Os07t0555300-01(alignment length 15bp with 100.00%identity)	2.48018	chr03	12288225
Os03g0333100	ProteinofunknownfunctionDUF663domaincontainingprotein. Next best Hit: Os06t0472300-01(alignment length 22bp with 95.45%identity)	1.33963	chr03	12297078
Os03g0341200	Conservedhypotheticalprotein. Next best Hit: Os09t0537000-01(alignment length 16bp with 100.00%identity)	1.05101	chr03	12719110
Os03g0341300	Product: SimilartoCytochromecoxidoreductase. Next best Hit: Os01t0709100-01(alignment length 49bp with 89.80%identity)	1.69056	chr03	12729779
Os03g0355900	Hypotheticalconservedgene. Next best Hit: Os02t0582400-01(alignment length 15bp with 100.00%identity)	1.22453	chr03	13608897
Os03g0357200	Non-proteincodingtranscript. Next best Hit: Os03t0179100-00(alignment length 16bp with 100.00%identity)	1.33423	chr03	13807793
Os03g0360300	Conservedhypotheticalprotein. Next best Hit: Os12t0583801-01(alignment length 15bp with 100.00%identity)	1.78938	chr03	13995812
Os03g0370900	Product: SimilartoCytochromeP450. Next best Hit: Os03t0370900-01(alignment length 60bp with 100.00%identity)	2.26758	chr03	14553070
Os03g0370900	SimilartoCytochromeP450. Next best Hit: Os02t0557800-01(alignment length 18bp with 100.00%identity)	2.7257	chr03	14553070
Os03g0371300	SimilartoCytochromeP450CYP709E4. Next best Hit: Os07t0481000-01(alignment length 22bp with 95.45%identity)	2.74846	chr03	14567492
Os03g0371400	CytochromeP450familyprotein. Next best Hit: Os09t0566300-01(alignment length 24bp with 91.67%identity)	2.79891	chr03	14572500
Os03g0378000	NucleosidephosphataseGDA1/CD39familyprotein. Next best Hit: Os11t0587100-00(alignment length 16bp with 100.00%identity)	7.01264	chr03	14938457
Os03g0382350	Product: Hypotheticalconservedgene. Next best Hit: Os07t0236200-01(alignment length 38bp with 100.00%identity)	9.14433	chr03	15160887
Os03g0385900	MitochondrialribosomalproteinS11(Nuclearencoded). Next best Hit: Os02t0489525-00(alignment length 16bp with 100.00%identity)	2.88211	chr03	15321862
Os03g0386000	SimilartoSalt-responsiveWD40protein5 Next best Hit: Os02t0139700-01(alignment length 17bp with 100.00%identity)	2.9665	chr03	15329520
Os03g0423300	SimilartoStearoyl-acylcarrierproteindesaturse(EC1.14.99.6)(Fragment). Next best Hit: Os11t0242150-00(alignment length 15bp with 100.00%identity)	1.36206	chr03	17623509
Os03g0429000	ProteinaseinhibitorI25,cystatindomaincontainingprotein. Next best Hit: Os12t0126000-01(alignment length 18bp with 100.00%identity)	2.02463	chr03	17949269
Os03g0435550	Product: Similartochlorophylla-bbindingproteinM9,chloroplasticprecursor. Next best Hit: Os01t0720500-01(alignment length 46bp with 86.96%identity)	1.03963	chr03	18377199
Os03g0580200	Lipase,GDSLdomaincontainingprotein. Next best Hit: Os09t0347700-01(alignment length 15bp with 100.00%identity)	2.1197	chr03	21275422
Os03g0582000	SimilartoGlutamateformiminotransferase. Next best Hit: Os07t0635150-01(alignment length 16bp with 100.00%identity)	1.61223	chr03	21392897
Os03g0593700	Product: Hypotheticalconservedgene. Next best Hit: Os10t0412600-01(alignment length 60bp with 98.33%identity)	1.09468	chr03	22054387
Os03g0597450	Product: Hypotheticalconservedgene. Next best Hit: Os12t0483700-02(alignment length 60bp with 98.33%identity)	1.03896	chr03	22251068
Os03g0604432	Product: Hypotheticalgene. Next best Hit: Os07t0196200-01(alignment length 52bp with 92.31%identity)	1.51312	chr03	22641490
Os03g0604401	Product: SimilartoCBL-interactingproteinkinase14 Next best Hit: Os11t0154700-00(alignment length 60bp with 93.33%identity)	1.65662	chr03	22649947
Os03g0605300	SimilartoSubtilisin-likeprotease(Fragment). Next best Hit: Os04t0613300-01(alignment length 17bp with 100.00%identity)	1.06593	chr03	22703015
Os03g0610800	SimilartoProteinzx. Next best Hit: Os07t0693500-02(alignment length 16bp with 100.00%identity)	1.54111	chr03	23054583
Os03g0646200	PeptidaseC12,ubiquitincarboxyl-terminalhydrolase1domaincontainingprotein. Next best Hit: Os03t0404800-01(alignment length 16bp with 100.00%identity)	1.16267	chr03	25001670
Os03g0672500	Hypotheticalconservedgene. Next best Hit: Os03t0448500-03(alignment length 17bp with 100.00%identity)	1.68437	chr03	26541774
Os03g0673700	Similartopredictedprotein. Next best Hit: Os04t0398000-02(alignment length 15bp with 100.00%identity)	2.06741	chr03	26622941
Os03g0676300	Similartocoldshockprotein-1. Next best Hit: Os07t0692500-01(alignment length 15bp with 100.00%identity)	1.68338	chr03	26746815
Os03g0680700	Product: SimilartoKnotted1-interactingprotein. Next best Hit: Os03t0165300-03(alignment length 43bp with 97.67%identity)	1.36117	chr03	27051401
Os03g0695425	Product: Conservedhypotheticalprotein. Next best Hit: Os10t0413101-01(alignment length 60bp with 98.33%identity)	1.06666	chr03	27851068
Os03g0700400	SimilartoLOX4(Fragment). Next best Hit: Os02t0216700-01(alignment length 16bp with 100.00%identity)	2.09652	chr03	28090924
Os03g0727600	1-aminocyclopropane-1-carboxylatesynthase1(EC4.4.1.14)(ACCsynthase1)(S-adenosyl-L-methioninemethylthioadenosine-lyase1). Next best Hit: Os02t0320300-01(alignment length 15bp with 100.00%identity)	1.55441	chr03	29660662
Os03g0736500	Syntaxin-relatedproteinKNOLLE(Syntaxin111)(AtSYP111). Next best Hit: Os06t0209500-01(alignment length 15bp with 100.00%identity)	3.83197	chr03	30192888
Os03g0754500	Product: SimilartoCOBRA-likeprotein3 Next best Hit: Os05t0386800-01(alignment length 60bp with 93.33%identity)	2.00577	chr03	31125147
Os03g0758500	Similartobluecopperprotein. Next best Hit: Os06t0707700-01(alignment length 16bp with 100.00%identity)	1.02833	chr03	31359440
Os03g0761500	SimilartoSubtilisin-likeprotease(Fragment). Next best Hit: Os08t0519400-01(alignment length 15bp with 100.00%identity)	1.60922	chr03	31487980
Os03g0761500	Product: SimilartoSubtilisin-likeprotease(Fragment). Next best Hit: Os03t0761500-02(alignment length 60bp with 100.00%identity)	1.44322	chr03	31488028
Os03g0766800	Conservedhypotheticalprotein. Next best Hit: Os08t0347000-00(alignment length 16bp with 100.00%identity)	1.01471	chr03	31758042
Os03g0780800	Fattyacidhydroxylasedomaincontainingprotein. Next best Hit: Os06t0235850-01(alignment length 16bp with 100.00%identity)	1.12457	chr03	32375907
Os03g0818050	Product: Hypotheticalconservedgene. Next best Hit: Os03t0823301-00(alignment length 36bp with 94.44%identity)	1.63285	chr03	34333245
Os03g0822700	Product: Armadillo-likehelicaldomaincontainingprotein. Next best Hit: Os03t0822700-02(alignment length 60bp with 100.00%identity)	1.00956	chr03	34536280
Os03g0822900	ProteinofunknownfunctionDUF659domaincontainingprotein. Next best Hit: Os11t0473350-00(alignment length 16bp with 100.00%identity)	1.37246	chr03	34541557
Os03g0823301	Hypotheticalconservedgene. Next best Hit: Os03t0818050-00(alignment length 22bp with 95.45%identity)	2.66126	chr03	34560598
Os03g0823400	SimilartoBowman-Birktypetrypsininhibitor(WTI). Next best Hit: Os12t0299600-00(alignment length 15bp with 100.00%identity)	1.05049	chr03	34567109
Os03g0823800	Product: SimilartopermeaseI. Next best Hit: Os03t0823800-01(alignment length 60bp with 100.00%identity)	1.12476	chr03	34597455
Os03g0824350	Product: Conservedhypotheticalprotein. Next best Hit: Os06t0504450-00(alignment length 60bp with 100.00%identity)	1.01963	chr03	34626025
Os03g0824600	Similartocytokinin-N-glucosyltransferase1 Next best Hit: Os03t0213600-01(alignment length 20bp with 95.00%identity)	2.52665	chr03	34636893
Os03g0825300	Product: Serine/threonineproteinkinasedomaincontainingprotein. Next best Hit: Os03t0825300-01(alignment length 60bp with 100.00%identity)	1.23799	chr03	34663449
Os03g0825600	Conservedhypotheticalprotein. Next best Hit: Os02t0280400-01(alignment length 15bp with 100.00%identity)	1.21876	chr03	34674979
Os03g0826800	Conservedhypotheticalprotein. Next best Hit: Os08t0519700-01(alignment length 16bp with 100.00%identity)	1.80366	chr03	34733490
Os03g0828500	Similarto(1-4)-beta-mannanendohydrolaseprecursor(EC3.2.1.78). Next best Hit: Os03t0828300-01(alignment length 21bp with 95.24%identity)	1.51298	chr03	34798312
Os03g0829000	Fumarylacetoacetase,C-terminal-relateddomaincontainingprotein. Next best Hit: Os05t0312201-01(alignment length 17bp with 100.00%identity)	6.02828	chr03	34817125
Os03g0833900	SimilartoCytidine/deoxycytidylatedeaminasefamilyprotein. Next best Hit: Os04t0509100-00(alignment length 16bp with 100.00%identity)	2.24867	chr03	35042004
Os03g0835150	Conservedhypotheticalprotein. Next best Hit: Os06t0103600-02(alignment length 15bp with 100.00%identity)	2.254	chr03	35090847
Os03g0836600	SimilartoOSIGBa0117N13.1protein. Next best Hit: Os04t0459900-01(alignment length 15bp with 100.00%identity)	1.07266	chr03	35150338
Os03g0837700	HeatshockproteinDnaJ,N-terminaldomaincontainingprotein. Next best Hit: Os09t0560900-01(alignment length 17bp with 100.00%identity)	1.87944	chr03	35207543
Os03g0837900	Streptomycescyclase/dehydrasefamilyprotein. Next best Hit: Os05t0169000-02(alignment length 17bp with 100.00%identity)	2.36664	chr03	35212888
Os03g0839200	MultiantimicrobialextrusionproteinMatEfamilyprotein. Next best Hit: Os11t0155500-01(alignment length 15bp with 100.00%identity)	2.33923	chr03	35266207
Os03g0843800	Methylchloridetransferase. Next best Hit: Os11t0296001-01(alignment length 15bp with 100.00%identity)	1.97464	chr03	35467632
Os03g0847500	SimilartoAlternativeoxidase. Next best Hit: Os01t0660850-01(alignment length 15bp with 100.00%identity)	6.80761	chr03	35625641
Os03g0847900	Product: Similartowiscott-Aldrichsyndrome,C-terminal. Next best Hit: Os03t0847900-01(alignment length 60bp with 100.00%identity)	2.57997	chr03	35657498
Os03g0850600	SimilartoIntegralmembraneprotein. Next best Hit: Os08t0103000-01(alignment length 19bp with 94.74%identity)	1.1143	chr03	35806060
Os03g0854250	Conservedhypotheticalprotein. Next best Hit: Os01t0837300-02(alignment length 17bp with 100.00%identity)	1.12224	chr03	35981879
Os03g0857000	Hypotheticalconservedgene. Next best Hit: Os06t0648200-05(alignment length 16bp with 100.00%identity)	7.99424	chr03	36171635
Os03g0857900	SimilartoLysinedecarboxylase-likeprotein. Next best Hit: Os03t0857900-04(alignment length 28bp with 100.00%identity)	1.08218	chr03	36203964
Os03g0858700	ProteinofunknownfunctionDUF1499familyprotein. Next best Hit: Os07t0189400-01(alignment length 15bp with 100.00%identity)	3.10718	chr03	36243208
Os03g0859500	ABCtransporter-likedomaincontainingprotein. Next best Hit: Os11t0592500-02(alignment length 17bp with 100.00%identity)	1.3836	chr03	36273405
Os03g0860801	SimilartoMyosinheadfamilyprotein,expressed. Next best Hit: Os08t0265500-01(alignment length 17bp with 100.00%identity)	1.26634	chr03	36333957
Os04g0459700	Product: Nucleosomeassemblyprotein(NAP)familyprotein. Next best Hit: Os04t0459700-01(alignment length 60bp with 100.00%identity)	1.01436	chr04	22943177
Os04g0345700	Product: Non-proteincodingtranscript. Next best Hit: Os05t0538500-00(alignment length 45bp with 95.56%identity)	7.64288	chr04	16436027
Os04g0688500	Peroxidase(EC1.11.1.7). Next best Hit: Os06t0534200-01(alignment length 16bp with 100.00%identity)	12.3785	chr04	35215245
Os04g0618400	SimilartoH0313F03.13protein. Next best Hit: Os10t0109066-00(alignment length 15bp with 100.00%identity)	1.47407	chr04	31410510
Os04g0442300	Product: A-typeresponseregulator,Cytokininsignaling Next best Hit: Os04t0442300-01(alignment length 60bp with 100.00%identity)	1.02784	chr04	22024130
Os04g0175600	Similarto0-methyltransferase(EC2.1.1.6)(Fragment). Next best Hit: Os05t0409400-01(alignment length 16bp with 100.00%identity)	1.54477	chr04	5161947
Os04g0692000	ProteinofunknownfunctionDUF6,transmembranedomaincontainingprotein. Next best Hit: Os01t0877300-01(alignment length 17bp with 100.00%identity)	1.05371	chr04	35418974
Os04g0691800	C2domaincontainingprotein. Next best Hit: Os03t0391700-01(alignment length 20bp with 95.00%identity)	1.0595	chr04	35398774
Os04g0462800	Product: Hypotheticalconservedgene. Next best Hit: Os10t0561600-01(alignment length 60bp with 98.33%identity)	1.04765	chr04	23111052
Os04g0589200	Similartopredictedprotein. Next best Hit: Os09t0567700-01(alignment length 17bp with 100.00%identity)	1.03061	chr04	29787839
Os04g0422300	ProteinofunknownfunctionDUF6,transmembranedomaincontainingprotein. Next best Hit: Os04t0457300-01(alignment length 23bp with 95.65%identity)	2.85601	chr04	20882277
Os04g0126600	Product: SimilartoOSIGBa0115D20.4protein. Next best Hit: Os04t0121200-00(alignment length 46bp with 95.65%identity)	1.40841	chr04	1654498
Os04g0267950	Conservedhypotheticalprotein. Next best Hit: Os07t0178700-01(alignment length 29bp with 96.55%identity)	2.02154	chr04	11076399
Os04g0692500	Similartoantiporter/drugtransporter/transporter. Next best Hit: Os06t0684000-01(alignment length 15bp with 100.00%identity)	1.53038	chr04	35439339
Os04g0692500	Similartoantiporter/drugtransporter/transporter. Next best Hit: Os01t0720900-00(alignment length 19bp with 94.74%identity)	1.39819	chr04	35439339
Os04g0448800	SimilartoMitochondrialphosphatetransporter(Fragment). Next best Hit: Os01t0908700-01(alignment length 15bp with 100.00%identity)	1.09664	chr04	22362379
Os04g0127800	CoactivatorCBP,KIXdomaincontainingprotein. Next best Hit: Os07t0468500-01(alignment length 15bp with 100.00%identity)	1.79583	chr04	1754439
Os04g0687200	Product: SimilartoH0701F11.5protein. Next best Hit: Os04t0687200-01(alignment length 60bp with 100.00%identity)	1.05047	chr04	35127273
Os04g0422600	SimilartoH0525E10.16protein. Next best Hit: Os06t0614400-01(alignment length 15bp with 100.00%identity)	1.07344	chr04	20897566
Os04g0618700	Proteinkinase,coredomaincontainingprotein. Next best Hit: Os01t0768600-01(alignment length 14bp with 100.00%identity)	1.8202	chr04	31420801
Os04g0693000	SimilartoRibophorinI(Fragment). Next best Hit: Os10t0132800-01(alignment length 15bp with 100.00%identity)	1.68729	chr04	35473550
Os04g0115700	Conservedhypotheticalprotein. Next best Hit: Os09t0279000-01(alignment length 16bp with 100.00%identity)	3.25337	chr04	937900
Os04g0416000	ProteinofunknownfunctionDUF1279domaincontainingprotein. Next best Hit: Os02t0614800-01(alignment length 16bp with 100.00%identity)	1.21962	chr04	20548896
Os04g0345100	Hypotheticalgene. Next best Hit: Os01t0231500-02(alignment length 16bp with 100.00%identity)	1.23623	chr04	16417643
Os04g0513550	Hypotheticalprotein. Next best Hit: Os07t0690300-01(alignment length 16bp with 100.00%identity)	2.57048	chr04	25664335
Os04g0423200	Conservedhypotheticalprotein. Next best Hit: Os02t0122800-02(alignment length 16bp with 100.00%identity)	1.95546	chr04	20927838
Os04g0604200	SimilartoXyloglucanendotransglycosylase(Fragment). Next best Hit: Os08t0501700-01(alignment length 25bp with 92.00%identity)	1.44641	chr04	30473630
Os04g0670100	SimilartoH0818H01.13protein. Next best Hit: Os04t0449200-01(alignment length 19bp with 100.00%identity)	1.83901	chr04	34171600
Os04g0225100	3'-5'exonucleasedomaincontainingprotein. Next best Hit: Os01t0186400-01(alignment length 15bp with 100.00%identity)	1.04885	chr04	8320595
Os04g0423400	Product: SimilartoOSIGBa0076I14.3protein. Next best Hit: Os04t0423400-02(alignment length 60bp with 100.00%identity)	1.87887	chr04	20934962
Os04g0634400	SimilartoH0315F07.5protein. Next best Hit: Os08t0247700-00(alignment length 20bp with 100.00%identity)	1.42088	chr04	32273357
Os04g0272200	Product: UDP-glucuronosyl/UDP-glucosyltransferasefamilyprotein. Next best Hit: Os04t0271700-03(alignment length 58bp with 100.00%identity)	2.70975	chr04	11408523
Os04g0163425	Product: NAFdomaindomaincontainingprotein. Next best Hit: Os11t0154700-00(alignment length 60bp with 98.33%identity)	1.45586	chr04	4345431
Os04g0453400	SimilartoMonosaccharidetransporter1 Next best Hit: Os03t0312600-02(alignment length 15bp with 100.00%identity)	1.17434	chr04	22628203
Os04g0641700	SimilartoH0423H10.4protein. Next best Hit: Os07t0291200-01(alignment length 16bp with 100.00%identity)	3.94367	chr04	32657307
Os04g0423400	Product: SimilartoOSIGBa0076I14.3protein. Next best Hit: Os04t0423400-01(alignment length 58bp with 100.00%identity)	1.64852	chr04	20934960
Os04g0519700	SimilartoAuxinresponsefactor10 Next best Hit: Os03t0390200-01(alignment length 16bp with 100.00%identity)	1.28632	chr04	26013363
Os04g0508500	SimilartoOSIGBa0101P20.9protein. Next best Hit: Os11t0115100-01(alignment length 23bp with 95.65%identity)	1.00627	chr04	25405125
Os04g0689500	Product: SimilartoH0814G11.12protein. Next best Hit: Os04t0689500-02(alignment length 60bp with 100.00%identity)	1.66601	chr04	35277706
Os04g0423600	Product: SimilartoOSIGBa0076I14.4protein. Next best Hit: Os04t0423600-01(alignment length 50bp with 100.00%identity)	2.31191	chr04	20941052
Os04g0572200	SimilartoOSIGBa0127A14.7protein. Next best Hit: Os04t0380000-02(alignment length 17bp with 100.00%identity)	2.04372	chr04	28813791
Os04g0271700	Product: UDP-glucuronosyl/UDP-glucosyltransferasefamilyprotein. Next best Hit: Os04t0271700-02(alignment length 60bp with 100.00%identity)	1.9917	chr04	11375483
Os04g0345400	Product: SimilartoOSIGBa0106G08.7protein. Next best Hit: Os04t0345400-02(alignment length 51bp with 100.00%identity)	2.29326	chr04	16421633
Os04g0127600	SimilartoSubtilase. Next best Hit: Os04t0121100-01(alignment length 18bp with 100.00%identity)	1.11492	chr04	1740179
Os04g0585900	ProteinofunknownfunctionDUF581familyprotein. Next best Hit: Os10t0549100-01(alignment length 17bp with 100.00%identity)	1.18902	chr04	29605677
Os04g0650700	Product: SimilartoOSIGBa0113E10.3protein. Next best Hit: Os04t0650700-01(alignment length 60bp with 100.00%identity)	1.05029	chr04	33161540
Os04g0369100	SimilartoH0607F01.9protein. Next best Hit: Os03t0822100-02(alignment length 15bp with 100.00%identity)	1.27831	chr04	17929442
Os04g0668400	Non-proteincodingtranscript. Next best Hit: Os11t0661101-01(alignment length 16bp with 100.00%identity)	1.60037	chr04	34106658
Os05g0583100	Product: HATdimerisationdomaincontainingprotein. Next best Hit: Os05t0583100-02(alignment length 60bp with 100.00%identity)	3.69729	chr05	29021911
Os05g0541500	Conservedhypotheticalprotein. Next best Hit: Os03t0180300-03(alignment length 16bp with 100.00%identity)	1.00218	chr05	26884955
Os05g0530701	Product: Leucine-richrepeat,plantspecificcontainingprotein. Next best Hit: Os12t0297400-01(alignment length 49bp with 93.88%identity)	3.36395	chr05	26356728
Os05g0355900	Conservedhypotheticalprotein. Next best Hit: Os03t0221200-01(alignment length 16bp with 100.00%identity)	3.05171	chr05	16874881
Os05g0579000	SimilartoIntegralmembraneprotein. Next best Hit: Os08t0351300-01(alignment length 16bp with 100.00%identity)	1.33597	chr05	28819450
Os05g0583100	Hypotheticalconservedgene. Next best Hit: Os04t0165200-01(alignment length 15bp with 100.00%identity)	4.02996	chr05	29023618
Os05g0399900	Product: Conservedhypotheticalprotein. Next best Hit: Os07t0139700-00(alignment length 58bp with 96.55%identity)	1.56187	chr05	19452826
Os05g0116350	Hypotheticalconservedgene. Next best Hit: Os05t0172000-01(alignment length 15bp with 100.00%identity)	1.56772	chr05	887654
Os05g0472700	SimilartoMetaltransportprotein. Next best Hit: Os03t0254400-00(alignment length 16bp with 100.00%identity)	1.11818	chr05	23216442
Os05g0424300	CytochromeP450familyprotein. Next best Hit: Os03t0701100-01(alignment length 15bp with 100.00%identity)	1.50431	chr05	20792533
Os05g0588200	RuvAdomain2-likecontainingprotein. Next best Hit: Os02t0214400-01(alignment length 17bp with 100.00%identity)	1.47241	chr05	29300928
Os05g0538500	Product: SimilartoThaumatin-likeprotein23251-22305.	2.49291	chr05	26738233
Os05g0355300	SimilartoPIT1. Next best Hit: Os05t0556350-01(alignment length 16bp with 100.00%identity)	1.03134	chr05	16850695
Os05g0202200	Product: Hypotheticalprotein. Next best Hit: Os10t0501900-01(alignment length 60bp with 95.00%identity)	1.3197	chr05	6344746
Os05g0585400	SimilartoProteinABIL1. Next best Hit: Os09t0392400-04(alignment length 20bp with 100.00%identity)	1.2737	chr05	29137464
Os05g0584200	Product: SimilartoLateembryogenesisabundantproteinLea14-A. Next best Hit: Os05t0584200-01(alignment length 60bp with 100.00%identity)	1.83565	chr05	29069325
Os05g0595200	AllergenV5/Tpx-1relatedfamilyprotein. Next best Hit: Os06t0304500-01(alignment length 15bp with 100.00%identity)	2.23203	chr05	29634921
Os05g0317550	Non-proteincodingtranscript. Next best Hit: Os01t0868900-02(alignment length 15bp with 100.00%identity)	1.22188	chr05	14714454
Os05g0463100	Hypotheticalgene. Next best Hit: Os08t0197500-01(alignment length 16bp with 100.00%identity)	1.16759	chr05	22750564
Os05g0230501	Product: Hypotheticalconservedgene. Next best Hit: Os01t0888200-01(alignment length 57bp with 94.74%identity)	1.08562	chr05	7919918
Os05g0584200	Product: SimilartoLateembryogenesisabundantproteinLea14-A. Next best Hit: Os05t0584200-02(alignment length 58bp with 100.00%identity)	1.70798	chr05	29069323
Os05g0492000	SimilartoBZIPtranscriptionfactor. Next best Hit: Os03t0779000-02(alignment length 16bp with 100.00%identity)	1.8679	chr05	24180216
Os05g0563300	Product: Conservedhypotheticalprotein. Next best Hit: Os09t0449650-00(alignment length 60bp with 95.00%identity)	1.87539	chr05	28024635
Os05g0215066	Product: BURPdomaincontainingprotein. Next best Hit: Os05t0215000-04(alignment length 60bp with 96.67%identity)	2.20594	chr05	7136965
Os05g0312600	EF-Handtypedomaincontainingprotein. Next best Hit: Os06t0622300-03(alignment length 17bp with 100.00%identity)	1.79068	chr05	14360753
Os05g0595100	SimilartoUDP-glucose-4-epimerase. Next best Hit: Os02t0439200-00(alignment length 16bp with 100.00%identity)	2.31991	chr05	29631982
Os05g0121700	DNArepairandrecombination,RecA-likedomaincontainingprotein. Next best Hit: Os02t0822600-01(alignment length 15bp with 100.00%identity)	1.07004	chr05	1174481
Os05g0413200	Beta-tubulin. Next best Hit: Os07t0554400-00(alignment length 14bp with 100.00%identity)	1.9098	chr05	20204138
Os05g0203800	SimilartoMADSboxprotein. Next best Hit: Os01t0278200-01(alignment length 15bp with 100.00%identity)	2.43909	chr05	6446886
Os05g0459900	Similarto60SribosomalproteinL36. Next best Hit: Os03t0307600-00(alignment length 16bp with 100.00%identity)	2.86036	chr05	22596427
Os05g0195101	Non-proteincodingtranscript. Next best Hit: Os06t0483900-01(alignment length 15bp with 100.00%identity)	1.35621	chr05	5846045
Os05g0591550	Conservedhypotheticalprotein. Next best Hit: Os01t0580100-02(alignment length 16bp with 100.00%identity)	1.11017	chr05	29466185
Os05g0434600	ProteinofunknownfunctionDUF1218domaincontainingprotein. Next best Hit: Os05t0434800-00(alignment length 30bp with 93.33%identity)	3.23882	chr05	21294890
Os05g0172300	DomainofunknownfunctionDUF632domaincontainingprotein. Next best Hit: Os02t0807200-00(alignment length 21bp with 95.24%identity)	1.60099	chr05	4317909
Os05g0449200	Transferasefamilyprotein. Next best Hit: Os07t0461600-02(alignment length 16bp with 100.00%identity)	1.96483	chr05	22040081
Os05g0514800	Hypotheticalconservedgene. Next best Hit: Os12t0460400-00(alignment length 18bp with 100.00%identity)	1.01723	chr05	25530831
Os05g0326675	RibonucleaseH-likedomaincontainingprotein. Next best Hit: Os12t0620866-00(alignment length 17bp with 100.00%identity)	1.11587	chr05	15146188
Os05g0128900	Product: SimilartoTrehalose-phosphatasefamilyprotein. Next best Hit: Os12t0505800-00(alignment length 60bp with 98.33%identity)	3.2573	chr05	1695247
Os05g0541100	IQcalmodulin-bindingregiondomaincontainingprotein. Next best Hit: Os01t0544325-00(alignment length 17bp with 100.00%identity)	1.04008	chr05	26863363
Os05g0217800	Product: BURPdomaincontainingprotein. Next best Hit: Os05t0217800-02(alignment length 60bp with 100.00%identity)	2.223	chr05	7255510
Os05g0555100	SimilartoProteinphosphatase2AB'kappasubunit. Next best Hit: Os02t0522300-03(alignment length 15bp with 100.00%identity)	1.51816	chr05	27602413
Os05g0541000	Hypotheticalprotein. Next best Hit: Os01t0160800-01(alignment length 20bp with 95.00%identity)	1.36351	chr05	26858474
Os05g0430900	TGF-betareceptor,typeI/IIextracellularregionfamilyprotein. Next best Hit: Os07t0620700-01(alignment length 16bp with 100.00%identity)	1.26598	chr05	21144334
Os05g0389500	SimilartoHydrolase. Next best Hit: Os07t0671500-02(alignment length 15bp with 100.00%identity)	2.03609	chr05	18847916
Os05g0462000	Product: Similartoplant-specificdomainTIGR01589familyprotein. Next best Hit: Os01t0837600-01(alignment length 47bp with 89.36%identity)	1.18873	chr05	22678313
Os05g0342000	Hypotheticalconservedgene. Next best Hit: Os02t0461900-01(alignment length 17bp with 100.00%identity)	1.04425	chr05	16046996
Os05g0589700	SimilartocDNA,clone:J090072P03,fullinsertsequence. Next best Hit: Os06t0651000-01(alignment length 21bp with 95.24%identity)	1.78071	chr05	29359930
Os05g0206600	Non-proteincodingtranscript. Next best Hit: Os03t0433733-00(alignment length 16bp with 100.00%identity)	1.76613	chr05	6606005
Os05g0195200	Zincfinger,CCCH-typedomaincontainingprotein. Next best Hit: Os03t0148000-01(alignment length 16bp with 100.00%identity)	1.18759	chr05	5846703
Os05g0408800	Similartozincfinger,C3HC4typefamilyprotein. Next best Hit: Os08t0140700-00(alignment length 15bp with 100.00%identity)	1.71166	chr05	19953263
Os05g0579600	Homeodomain-likecontainingprotein. Next best Hit: Os02t0592200-01(alignment length 15bp with 100.00%identity)	1.15521	chr05	28845110
Os06g0220000	SimilartoPhi-1protein. Next best Hit: Os12t0256000-01(alignment length 19bp with 100.00%identity)	2.43042	chr06	6180335
Os06g0556451	Hypotheticalprotein. Next best Hit: Os06t0498400-01(alignment length 16bp with 100.00%identity)	1.03546	chr06	21216098
Os06g0117101	Hypotheticalgene. Next best Hit: Os09t0269400-01(alignment length 17bp with 100.00%identity)	2.32531	chr06	951353
Os06g0234700	Product: Non-proteincodingtranscript. Next best Hit: Os12t0239300-02(alignment length 58bp with 98.28%identity)	3.71443	chr06	7015818
Os06g0112300	TranscriptionalfactorB3familyprotein. Next best Hit: Os06t0686400-02(alignment length 20bp with 95.00%identity)	1.18453	chr06	696034
Os06g0693025	Non-proteincodingtranscript. Next best Hit: Os06t0689483-00(alignment length 30bp with 93.33%identity)	1.06699	chr06	28923433
Os06g0492800	Hypotheticalconservedgene. Next best Hit: Os06t0492900-00(alignment length 54bp with 83.33%identity)	1.38948	chr06	17044755
Os06g0231050	UncharacterisedproteinfamilyUPF0497,trans-membraneplantsubgroupdomaincontainingprotein. Next best Hit: Os11t0252400-01(alignment length 15bp with 100.00%identity)	2.14273	chr06	6788986
Os06g0680700	CytochromeP450familyprotein. Next best Hit: Os11t0303400-02(alignment length 16bp with 100.00%identity)	2.73479	chr06	28355127
Os06g0119100	ProteinofunknownfunctionDUF594familyprotein. Next best Hit: Os06t0119100-02(alignment length 29bp with 100.00%identity)	1.4596	chr06	1039996
Os06g0683900	SimilartoOSIGBa0115M15.5protein. Next best Hit: Os01t0500750-00(alignment length 16bp with 100.00%identity)	1.46099	chr06	28495278
Os06g0115700	Product: Hypotheticalconservedgene. Next best Hit: Os06t0115700-01(alignment length 60bp with 100.00%identity)	1.25837	chr06	875413
Os06g0170100	SimilartoWAK80-OsWAKreceptor-likeproteinkinase. Next best Hit: Os02t0481000-01(alignment length 15bp with 100.00%identity)	1.51064	chr06	3515130
Os06g0119100	Product: Hypotheticalconservedgene. Next best Hit: Os06t0119100-01(alignment length 60bp with 100.00%identity)	1.37827	chr06	1040027
Os06g0567900	SimilartoAscorbateoxidase(Fragment). Next best Hit: Os06t0274800-01(alignment length 17bp with 100.00%identity)	1.39621	chr06	21951201
Os06g0148700	Conservedhypotheticalprotein. Next best Hit: Os07t0633500-00(alignment length 16bp with 100.00%identity)	1.52349	chr06	2532618
Os06g0613000	Hypotheticalconservedgene. Next best Hit: Os03t0241300-01(alignment length 18bp with 100.00%identity)	1.03226	chr06	24502484
Os06g0227300	Non-proteincodingtranscript. Next best Hit: Os01t0498200-01(alignment length 15bp with 100.00%identity)	1.19051	chr06	6605490
Os06g0133600	Product: Phosphate-inducedprotein1conservedregionfamilyprotein. Next best Hit: Os06t0133600-02(alignment length 57bp with 100.00%identity)	1.35779	chr06	1789916
Os06g0130100	SimilartoStress-inducedproteinkinase. Next best Hit: Os11t0493700-00(alignment length 15bp with 100.00%identity)	1.47055	chr06	1609961
Os06g0621100	Product: Hypotheticalconservedgene. Next best Hit: Os11t0154700-00(alignment length 55bp with 96.36%identity)	2.07786	chr06	24928485
Os06g0278450	Product: Hypotheticalgene. Next best Hit: Os07t0197400-01(alignment length 37bp with 100.00%identity)	1.03204	chr06	9633342
Os06g0133600	Product: Phosphate-inducedprotein1conservedregionfamilyprotein. Next best Hit: Os06t0133600-01(alignment length 60bp with 100.00%identity)	1.3759	chr06	1789946
Os06g0209100	Product: PeptidaseA1domaincontainingprotein. Next best Hit: Os07t0533600-01(alignment length 36bp with 94.44%identity)	2.00112	chr06	5569938
Os06g0476150	Conservedhypotheticalprotein. Next best Hit: Os11t0175400-01(alignment length 26bp with 92.31%identity)	1.60613	chr06	16009846
Os06g0564700	SimilartoCysteinesynthase(EC4.2.99.8). Next best Hit: Os01t0347150-00(alignment length 16bp with 100.00%identity)	1.16769	chr06	21730402
Os06g0659200	Intronmaturase,typeIIfamilyprotein. Next best Hit: Os04t0118400-01(alignment length 16bp with 100.00%identity)	1.04865	chr06	27123569
Os06g0693300	Wingedhelix-turn-helixtranscriptionrepressorDNA-bindingdomaincontainingprotein. Next best Hit: Os10t0540200-01(alignment length 17bp with 100.00%identity)	1.3572	chr06	28946947
Os06g0278000	Product: Glucoamylase,putatuvedomaincontainingprotein. Next best Hit: Os01t0550800-01(alignment length 60bp with 91.67%identity)	1.70157	chr06	9564356
Os06g0153200	Product: Similartophosphatetranslocator-related. Next best Hit: Os06t0153200-01(alignment length 60bp with 100.00%identity)	1.25483	chr06	2743714
Os06g0604300	PhospholipaseD. Next best Hit: Os07t0535700-01(alignment length 16bp with 100.00%identity)	1.57572	chr06	23921940
Os06g0116900	Product: Conservedhypotheticalprotein. Next best Hit: Os06t0118301-00(alignment length 60bp with 96.67%identity)	1.21406	chr06	933238
Os06g0211300	Short-chaindehydrogenase/reductaseSDRdomaincontainingprotein. Next best Hit: Os12t0279702-01(alignment length 15bp with 100.00%identity)	1.02282	chr06	5688697
Os06g0228200	SimilartoNOD26-likemembraneintegralprotein. Next best Hit: Os02t0714700-01(alignment length 18bp with 94.44%identity)	1.80195	chr06	6648430
Os06g0672400	ProteinofunknownfunctionDUF640domaincontainingprotein. Next best Hit: Os04t0226400-01(alignment length 18bp with 100.00%identity)	1.32072	chr06	27904696
Os06g0142500	SimilartoWall-associatedkinase3 Next best Hit: Os06t0621600-01(alignment length 15bp with 100.00%identity)	1.03398	chr06	2230033
Os06g0122200	ProteinofunknownfunctionDUF594domaincontainingprotein. Next best Hit: Os04t0360500-01(alignment length 21bp with 100.00%identity)	2.19306	chr06	1172581
Os07g0111700	SimilartocDNAclone:J023132I08,fullinsertsequence. Next best Hit: Os02t0454700-00(alignment length 30bp with 100.00%identity)	1.3281	chr07	664642
Os07g0111900	Product: Flavin-containingmonooxygenaseFMOfamilyprotein. Next best Hit: Os07t0111700-03(alignment length 60bp with 91.67%identity)	1.54954	chr07	673173
Os07g0117300	NB-ARCdomaincontainingprotein. Next best Hit: Os01t0221300-01(alignment length 17bp with 100.00%identity)	1.22622	chr07	945207
Os07g0123200	Non-proteincodingtranscript. Next best Hit: Os02t0647950-00(alignment length 16bp with 100.00%identity)	1.7377	chr07	1195118
Os07g0124300	SimilartobZIPtranscriptionfactorfamilyprotein. Next best Hit: Os06t0724000-02(alignment length 17bp with 100.00%identity)	1.60262	chr07	1267873
Os07g0130500	Hypotheticalprotein. Next best Hit: Os12t0601800-01(alignment length 23bp with 95.65%identity)	1.32064	chr07	1606099
Os07g0147500	SimilartoPhotosystemII10kDapolypeptide,chloroplastprecursor. Next best Hit: Os09t0569400-01(alignment length 19bp with 94.74%identity)	1.49782	chr07	2454338
Os07g0164900	SimilartoABAaldehydeoxidase. Next best Hit: Os12t0498650-00(alignment length 15bp with 100.00%identity)	1.39426	chr07	3471834
Os07g0167700	Conservedhypotheticalprotein. Next best Hit: Os09t0564450-01(alignment length 16bp with 100.00%identity)	1.65902	chr07	3633980
Os07g0175500	Similartolipidbindingprotein. Next best Hit: Os03t0801700-01(alignment length 14bp with 100.00%identity)	1.85775	chr07	3976534
Os07g0178700	Product: SimilartoLowmolecularmassearlylight-inducibleproteinHV90,chloroplastprecursor(ELIP). Next best Hit: Os07t0178800-01(alignment length 57bp with 94.74%identity)	1.2566	chr07	4143416
Os07g0178800	Product: SimilartoLowmolecularmassearlylight-inducibleproteinHV90,chloroplastprecursor(ELIP). Next best Hit: Os07t0178700-01(alignment length 56bp with 94.64%identity)	1.20881	chr07	4145912
Os07g0179200	Conservedhypotheticalprotein. Next best Hit: Os10t0202501-01(alignment length 17bp with 100.00%identity)	1.55759	chr07	4179287
Os07g0180000	Hypotheticalprotein. Next best Hit: Os06t0643800-01(alignment length 15bp with 100.00%identity)	1.12318	chr07	4213482
Os07g0180300	ProteinofunknownfunctionDUF594familyprotein. Next best Hit: Os04t0589650-00(alignment length 16bp with 100.00%identity)	1.15818	chr07	4226700
Os07g0185800	SimilartoC-Mycbindingprotein(AssociateofMyc1)(AMY-1). Next best Hit: Os04t0661300-02(alignment length 15bp with 100.00%identity)	2.31012	chr07	4557242
Os07g0188233	Conservedhypotheticalprotein. Next best Hit: Os01t0332800-01(alignment length 16bp with 100.00%identity)	2.95603	chr07	4719660
Os07g0189800	SimilartoJHL07K02.7protein. Next best Hit: Os05t0357600-02(alignment length 23bp with 91.30%identity)	3.48776	chr07	4774734
Os07g0190900	Product: Hypotheticalconservedgene. Next best Hit: Os07t0190900-01(alignment length 60bp with 100.00%identity)	1.96783	chr07	4882878
Os07g0192300	HeatshockproteinDnaJ,N-terminaldomaincontainingprotein. Next best Hit: Os01t0157800-01(alignment length 24bp with 91.67%identity)	1.11256	chr07	4978007
Os07g0195300	Hypotheticalconservedgene. Next best Hit: Os10t0510300-01(alignment length 16bp with 100.00%identity)	4.15399	chr07	5165197
Os07g0196300	Cyclin-likeF-boxdomaincontainingprotein. Next best Hit: Os11t0208651-00(alignment length 16bp with 100.00%identity)	4.62539	chr07	5219438
Os07g0199350	SimilartoHATfamilydimerisationdomaincontainingprotein. Next best Hit: Os11t0267300-01(alignment length 24bp with 91.67%identity)	1.34813	chr07	5365996
Os07g0200900	SimilartoProteinSHORT-ROOT2 Next best Hit: Os12t0455100-01(alignment length 15bp with 100.00%identity)	5.04668	chr07	5449457
Os07g0201300	Product: UDP-glucuronosyl/UDP-glucosyltransferasedomaincontainingprotein. Next best Hit: Os07t0201800-00(alignment length 26bp with 96.15%identity)	1.18836	chr07	5463119
Os07g0201800	Product: UDP-glucuronosyl/UDP-glucosyltransferasedomaincontainingprotein. Next best Hit: Os07t0201300-00(alignment length 34bp with 94.12%identity)	2.37865	chr07	5490710
Os07g0205000	SimilartoCytochrome-Creductase14kDasubunit(EC1.10.2.2)(Fragment). Next best Hit: Os07t0537400-01(alignment length 17bp with 100.00%identity)	1.10982	chr07	5651977
Os07g0207100	Proteinkinase,coredomaincontainingprotein. Next best Hit: Os10t0406400-00(alignment length 22bp with 95.45%identity)	1.1065	chr07	5773958
Os07g0211900	ProteinofunknownfunctionDUF632domaincontainingprotein. Next best Hit: Os02t0288200-01(alignment length 16bp with 100.00%identity)	1.07056	chr07	6117890
Os07g0216700	Bifunctionaltrypsin/alpha-amylaseinhibitordomaincontainingprotein. Next best Hit: Os07t0216600-01(alignment length 21bp with 100.00%identity)	1.12559	chr07	6432377
Os07g0218700	CytochromeP450familyprotein. Next best Hit: Os07t0217600-01(alignment length 24bp with 95.83%identity)	6.15751	chr07	6574224
Os07g0220600	Hypotheticalconservedgene. Next best Hit: Os04t0616700-03(alignment length 20bp with 95.00%identity)	1.58709	chr07	6661040
Os07g0236200	Product: Hypotheticalconservedgene. Next best Hit: Os03t0382350-01(alignment length 60bp with 100.00%identity)	8.84921	chr07	7581082
Os07g0239200	Conservedhypotheticalprotein. Next best Hit: Os01t0142600-01(alignment length 17bp with 100.00%identity)	1.10551	chr07	7739116
Os07g0249800	SimilartoIAA-aminoacidhydrolaseILR1-like8 Next best Hit: Os03t0753600-03(alignment length 15bp with 100.00%identity)	2.33074	chr07	8326644
Os07g0267400	PeptidaseC48,SUMO/Sentrin/Ubl1domaincontainingprotein. Next best Hit: Os10t0364700-01(alignment length 29bp with 93.10%identity)	1.11488	chr07	9568413
Os07g0270800	ProteinofunknownfunctionDUF594domaincontainingprotein. Next best Hit: Os01t0857950-01(alignment length 16bp with 100.00%identity)	6.18665	chr07	9963285
Os07g0285200	Cyclin-likeF-boxdomaincontainingprotein. Next best Hit: Os07t0301200-02(alignment length 16bp with 100.00%identity)	1.14533	chr07	10954093
Os07g0287100	Conservedhypotheticalprotein. Next best Hit: Os07t0106100-01(alignment length 15bp with 100.00%identity)	1.79537	chr07	11064783
Os07g0287400	Plantlipidtransferprotein/seedstorage/trypsin-alphaamylaseinhibitordomaincontainingprotein. Next best Hit: Os05t0431333-00(alignment length 16bp with 100.00%identity)	3.79232	chr07	11090524
Os07g0291100	Product: SimilartocDNAclone:J013066M10,fullinsertsequence. Next best Hit: Os07t0291100-01(alignment length 60bp with 100.00%identity)	1.91155	chr07	11280388
Os07g0291200	B-cellreceptor-associated31-likedomaincontainingprotein. Next best Hit: Os01t0366100-01(alignment length 16bp with 100.00%identity)	1.00446	chr07	11288040
Os07g0291750	SimilartoCYP71B26electroncarrier/hemebinding/ironionbinding/monooxygenase/oxygenbinding.	7.43204	chr07	11317434
Os07g0295400	Product: Conservedhypotheticalprotein. Next best Hit: Os07t0295400-01(alignment length 60bp with 100.00%identity)	5.43063	chr07	11528034
Os07g0407700	Product: Hypotheticalconservedgene. Next best Hit: Os05t0337500-01(alignment length 59bp with 89.83%identity)	5.05343	chr07	12652916
Os07g0411200	SimilartoAnaphasepromotingcomplexsubunit11(APC11)(Cyclosomesubunit11)(HepatocellularcarcinomaassociatedRINGfingerprotein). Next best Hit: Os02t0616600-02(alignment length 14bp with 100.00%identity)	3.05722	chr07	12882111
Os07g0418500	Product: SimilartoCytochromeP450. Next best Hit: Os07t0418500-01(alignment length 60bp with 100.00%identity)	1.00726	chr07	13323931
Os07g0447000	ProteinofunknownfunctionDUF594domaincontainingprotein. Next best Hit: Os11t0579400-02(alignment length 19bp with 94.74%identity)	1.25729	chr07	15297784
Os07g0543100	SimilartoBeta-amylase(EC3.2.1.2). Next best Hit: Os01t0141600-01(alignment length 16bp with 100.00%identity)	1.857	chr07	21470797
Os07g0543700	Product: SimilartoMov34/MPN/PAD-1familyprotein. Next best Hit: Os05t0429100-01(alignment length 56bp with 92.86%identity)	1.15631	chr07	21520377
Os07g0545100	ProteinofunknownfunctionDUF1218familyprotein. Next best Hit: Os06t0215300-01(alignment length 16bp with 100.00%identity)	1.10539	chr07	21582857
Os07g0570550	Cupredoxindomaincontainingprotein. Next best Hit: Os05t0456100-01(alignment length 15bp with 100.00%identity)	1.1945	chr07	22997026
Os07g0587200	NPH3domaincontainingprotein. Next best Hit: Os08t0180300-02(alignment length 16bp with 100.00%identity)	1.84859	chr07	23894231
Os07g0602900	ProteinofunknownfunctionDUF1675domaincontainingprotein. Next best Hit: Os02t0233566-01(alignment length 15bp with 100.00%identity)	1.37208	chr07	24633587
Os07g0602900	Product: SimilartoUPF0737protein1 Next best Hit: Os07t0602900-01(alignment length 60bp with 100.00%identity)	1.45124	chr07	24633644
Os07g0618400	Product: SimilartoLeucine-richrepeattransmembraneproteinkinase1(Fragment). Next best Hit: Os07t0618400-02(alignment length 60bp with 100.00%identity)	1.4901	chr07	25516454
Os07g0618400	Product: SimilartoLeucine-richrepeattransmembraneproteinkinase1(Fragment). Next best Hit: Os07t0618400-01(alignment length 52bp with 100.00%identity)	2.79803	chr07	25516759
Os07g0631200	Zincfinger,RING/FYVE/PHD-typedomaincontainingprotein. Next best Hit: Os03t0415500-01(alignment length 17bp with 100.00%identity)	1.11153	chr07	26173595
Os07g0670800	Similarto60SribosomalproteinL19-3. Next best Hit: Os10t0209700-01(alignment length 20bp with 95.00%identity)	1.34363	chr07	28359324
Os07g0681400	SimilartoCalcium-bindingproteinCAST. Next best Hit: Os02t0574500-01(alignment length 15bp with 100.00%identity)	1.50647	chr07	28889240
Os07g0683900	Product: RicinB-relatedlectindomaincontainingprotein. Next best Hit: Os07t0683900-02(alignment length 60bp with 100.00%identity)	1.09707	chr07	29004217
Os07g0686600	VQdomaincontainingprotein. Next best Hit: Os05t0528050-00(alignment length 16bp with 100.00%identity)	2.19877	chr07	29171078
Os07g0689600	Nicotianaminesynthase3(EC2.5.1.43)(S-adenosyl-L-methionine:S-adenosyl-L-methionine:S-adenosyl-methionine3-amino-3-carboxypropyltransferase3)(OsNAS3). Next best Hit: Os01t0765500-01(alignment length 16bp with 100.00%identity)	4.26168	chr07	29323098
Os07g0691300	Wound-inducedprotein,Wun1,subgroupdomaincontainingprotein. Next best Hit: Os05t0335401-02(alignment length 15bp with 100.00%identity)	1.53367	chr07	29404417
Os08g0255500	Product: SimilartoBRASSINOSTEROIDINSENSITIVE1-associatedreceptorkinase1 Next best Hit: Os10t0428200-02(alignment length 60bp with 98.33%identity)	8.31274	chr08	9477453
Os08g0215900	Product: Hypotheticalprotein. Next best Hit: Os08t0217800-00(alignment length 60bp with 100.00%identity)	8.05347	chr08	6792260
Os08g0553450	Hypotheticalgene. Next best Hit: Os04t0452350-00(alignment length 16bp with 100.00%identity)	1.06962	chr08	27686027
Os08g0191500	Non-proteincodingtranscript. Next best Hit: Os01t0837000-01(alignment length 21bp with 95.24%identity)	1.20887	chr08	5362953
Os08g0483600	Hypotheticalconservedgene. Next best Hit: Os09t0376800-01(alignment length 16bp with 100.00%identity)	2.01365	chr08	23883834
Os08g0101900	UPF0497membraneprotein2 Next best Hit: Os09t0493500-02(alignment length 18bp with 100.00%identity)	1.86809	chr08	108447
Os08g0419000	Conservedhypotheticalprotein. Next best Hit: Os11t0197600-01(alignment length 15bp with 100.00%identity)	1.16641	chr08	20032118
Os08g0475100	Alpha/betahydrolasefold-3domaincontainingprotein. Next best Hit: Os01t0201850-01(alignment length 14bp with 100.00%identity)	1.89525	chr08	23411672
Os08g0120301	Product: Hypotheticalgene. Next best Hit: Os03t0339150-01(alignment length 60bp with 100.00%identity)	1.29012	chr08	1117155
Os08g0108001	Hypotheticalprotein. Next best Hit: Os01t0266000-01(alignment length 19bp with 100.00%identity)	1.03932	chr08	381747
Os08g0414700	SimilartoTrehalose-6-phosphatesynthase(Fragment). Next best Hit: Os10t0471700-02(alignment length 15bp with 100.00%identity)	2.16559	chr08	19830425
Os08g0421300	Hypotheticalconservedgene. Next best Hit: Os12t0630500-01(alignment length 18bp with 100.00%identity)	1.4873	chr08	20164695
Os08g0539700	Product: Hypotheticalconservedgene. Next best Hit: Os08t0539700-01(alignment length 60bp with 100.00%identity)	1.40832	chr08	26989668
Os08g0221300	Product: Conservedhypotheticalprotein. Next best Hit: Os05t0314700-01(alignment length 44bp with 93.18%identity)	1.32502	chr08	7363845
Os08g0371200	Carotenoidoxygenasedomaincontainingprotein. Next best Hit: Os12t0540100-01(alignment length 23bp with 100.00%identity)	2.72746	chr08	17299388
Os08g0446200	SimilartoReceptor-likeproteinkinaseprecursor(EC2.7.1.37).SpliceisoformINRPK1a. Next best Hit: Os06t0194900-02(alignment length 16bp with 100.00%identity)	1.43735	chr08	21756526
Os08g0391000	Product: Hypotheticalprotein. Next best Hit: Os08t0391800-00(alignment length 59bp with 94.92%identity)	1.11576	chr08	18509099
Os08g0422800	Conservedhypotheticalprotein. Next best Hit: Os07t0409900-02(alignment length 21bp with 95.24%identity)	1.70905	chr08	20255013
Os08g0476300	Glucose/ribitoldehydrogenasefamilyprotein. Next best Hit: Os08t0476300-01(alignment length 16bp with 100.00%identity)	1.49681	chr08	23464000
Os08g0499300	Product: WRKYtranscriptionfactor30 Next best Hit: Os08t0499300-02(alignment length 60bp with 100.00%identity)	1.3694	chr08	24645932
Os08g0366050	Hypotheticalprotein. Next best Hit: Os09t0315750-00(alignment length 27bp with 96.30%identity)	1.02832	chr08	16965034
Os08g0547300	SimilartoCytochromeP45078A1(EC1.14.-.-)(CYPLXXVIII). Next best Hit: Os04t0691200-00(alignment length 16bp with 100.00%identity)	1.19843	chr08	27420633
Os08g0485000	SimilartoPHI-1. Next best Hit: Os08t0138700-01(alignment length 21bp with 95.24%identity)	1.36272	chr08	23969407
Os08g0436700	SimilartoNACtranscriptionfactor. Next best Hit: Os03t0829466-01(alignment length 16bp with 100.00%identity)	1.08106	chr08	21218225
Os08g0409100	Trehalose-6-phosphatephosphatase. Next best Hit: Os09t0560500-01(alignment length 16bp with 100.00%identity)	1.93545	chr08	19578772
Os08g0538700	Product: Retinoblastoma-relatedprotein. Next best Hit: Os08t0538700-02(alignment length 41bp with 100.00%identity)	1.75005	chr08	26922222
Os09g0272900	Diseaseresistanceproteindomaincontainingprotein. Next best Hit: Os02t0274600-00(alignment length 19bp with 94.74%identity)	5.50012	chr09	5471858
Os09g0265800	Product: HGWPrepeatdomaincontainingprotein. Next best Hit: Os01t0553901-01(alignment length 60bp with 98.33%identity)	1.29882	chr09	4972698
Os09g0115900	EF-HAND1domaincontainingprotein. Next best Hit: Os04t0307200-02(alignment length 15bp with 100.00%identity)	3.64318	chr09	1255785
Os09g0115900	Product: EF-HAND1domaincontainingprotein. Next best Hit: Os09t0115900-02(alignment length 60bp with 100.00%identity)	3.86175	chr09	1255785
Os09g0241700	Homeodomain-likecontainingprotein. Next best Hit: Os07t0650100-00(alignment length 18bp with 100.00%identity)	6.86025	chr09	3141918
Os09g0287300	Similartopredictedprotein. Next best Hit: Os09t0572700-01(alignment length 15bp with 100.00%identity)	7.17256	chr09	6434671
Os09g0241100	Similartonucleotidebinding. Next best Hit: Os06t0180000-01(alignment length 15bp with 100.00%identity)	5.09909	chr09	3120345
Os09g0272500	Similartocationcationantiporter. Next best Hit: Os11t0435500-01(alignment length 20bp with 100.00%identity)	2.15453	chr09	5445591
Os09g0280300	NAD(P)-bindingdomaincontainingprotein. Next best Hit: Os02t0255300-00(alignment length 19bp with 100.00%identity)	1.58411	chr09	5900690
Os09g0272200	Hypotheticalconservedgene. Next best Hit: Os08t0199000-01(alignment length 15bp with 100.00%identity)	4.33084	chr09	5402523
Os09g0268300	SimilartoHexosecarrier. Next best Hit: Os06t0234800-01(alignment length 20bp with 100.00%identity)	3.91835	chr09	5137891
Os09g0387150	Conservedhypotheticalprotein. Next best Hit: Os11t0555300-00(alignment length 15bp with 100.00%identity)	1.3594	chr09	13208509
Os09g0304500	ProteinofunknownfunctionDUF247,plantfamilyprotein. Next best Hit: Os07t0192800-01(alignment length 16bp with 100.00%identity)	3.02466	chr09	7753372
Os09g0444100	SimilartoMinusdominanceprotein. Next best Hit: Os03t0259001-00(alignment length 17bp with 100.00%identity)	3.14143	chr09	16530344
Os09g0545100	Hypotheticalconservedgene. Next best Hit: Os01t0715000-01(alignment length 22bp with 95.45%identity)	2.58942	chr09	21550760
Os09g0275200	SimilartoFimbriata-associatedprotein(Fragment). Next best Hit: Os06t0611500-01(alignment length 15bp with 100.00%identity)	1.79506	chr09	5610377
Os09g0124800	Tetratricopeptide-likehelicaldomaincontainingprotein. Next best Hit: Os07t0541800-01(alignment length 16bp with 100.00%identity)	3.36419	chr09	1892170
Os09g0337500	Conservedhypotheticalprotein. Next best Hit: Os11t0695900-01(alignment length 20bp with 95.00%identity)	2.68575	chr09	10260259
Os09g0422550	Hypotheticalprotein. Next best Hit: Os12t0182000-00(alignment length 23bp with 95.65%identity)	1.37145	chr09	15281516
Os09g0426100	SimilartocDNA,clone:J075189B12,fullinsertsequence. Next best Hit: Os03t0139200-02(alignment length 18bp with 100.00%identity)	2.58598	chr09	15451286
Os09g0480400	SimilartoGlycosyltransferaseQUASIMODO1(EC2.4.1.-). Next best Hit: Os11t0276300-01(alignment length 16bp with 100.00%identity)	1.50309	chr09	18441091
Os09g0491100	Product: SimilartoBeta-glucosidase30 Next best Hit: Os09t0491100-02(alignment length 60bp with 100.00%identity)	4.55686	chr09	18905351
Os09g0298200	SimilartoBrittle2 Next best Hit: Os03t0668400-01(alignment length 15bp with 100.00%identity)	1.53679	chr09	7245434
Os09g0326100	Proteinkinase,coredomaincontainingprotein. Next best Hit: Os03t0611700-02(alignment length 15bp with 100.00%identity)	1.26039	chr09	9577710
Os09g0449650	Product: Conservedhypotheticalprotein. Next best Hit: Os05t0563300-01(alignment length 53bp with 98.11%identity)	1.72947	chr09	16840213
Os09g0103400	Conservedhypotheticalprotein. Next best Hit: Os12t0438400-01(alignment length 21bp with 95.24%identity)	1.16605	chr09	429888
Os09g0507100	SimilartoSquamosa-promoterbinding-likeprotein11 Next best Hit: Os10t0370800-01(alignment length 15bp with 100.00%identity)	1.54012	chr09	19643463
Os09g0421700	Zincfinger,U1-typedomaincontainingprotein. Next best Hit: Os04t0447400-01(alignment length 17bp with 100.00%identity)	2.21511	chr09	15240448
Os09g0110300	Product: Putativecyclasefamilyprotein. Next best Hit: Os09t0110300-02(alignment length 60bp with 100.00%identity)	1.67524	chr09	920635
Os09g0471150	Hypotheticalgene. Next best Hit: Os06t0168901-00(alignment length 18bp with 100.00%identity)	1.08054	chr09	17932931
Os09g0540400	Product: SimilartoFamilyIIlipaseEXL3. Next best Hit: Os09t0540400-01(alignment length 60bp with 100.00%identity)	1.73693	chr09	21270668
Os09g0275400	CytochromeP450familyprotein. Next best Hit: Os10t0480350-00(alignment length 16bp with 100.00%identity)	3.05492	chr09	5643489
Os09g0471100	SimilartoPeroxidase17precursor(EC1.11.1.7)(AtperoxP17)(ATP25a). Next best Hit: Os03t0769600-01(alignment length 15bp with 100.00%identity)	1.17252	chr09	17932737
Os09g0266600	NPH3domaincontainingprotein. Next best Hit: Os07t0176300-01(alignment length 15bp with 100.00%identity)	1.33935	chr09	5021749
Os09g0517600	SimilartoFHproteinNFH1. Next best Hit: Os06t0200250-01(alignment length 16bp with 100.00%identity)	1.61794	chr09	20179714
Os09g0360500	Thiolase-like,subgroupdomaincontainingprotein. Next best Hit: Os06t0489500-01(alignment length 14bp with 100.00%identity)	2.14001	chr09	11743857
Os09g0520500	Conservedhypotheticalprotein. Next best Hit: Os05t0355300-01(alignment length 19bp with 94.74%identity)	2.34566	chr09	20330883
Os09g0544000	Transferasefamilyprotein. Next best Hit: Os08t0555300-01(alignment length 16bp with 100.00%identity)	1.29792	chr09	21463619
Os09g0548100	Conservedhypotheticalprotein. Next best Hit: Os12t0143100-01(alignment length 19bp with 94.74%identity)	1.33509	chr09	21673765
Os09g0433800	SimilartoSenescence-associatedproteinSAG102. Next best Hit: Os02t0668700-00(alignment length 16bp with 100.00%identity)	1.1631	chr09	15927027
Os10g0428200	Product: Conservedhypotheticalprotein. Next best Hit: Os08t0255500-00(alignment length 60bp with 98.33%identity)	8.43059	chr10	15229455
Os10g0542900	Product: Similartochitinase. Next best Hit: Os03t0421100-01(alignment length 45bp with 86.67%identity)	8.34516	chr10	21205700
Os10g0540900	Inorganicpyrophosphatasedomaincontainingprotein. Next best Hit: Os02t0801210-00(alignment length 15bp with 100.00%identity)	8.49686	chr10	21105109
Os10g0503700	SimilartoATP-dependentRNAhelicasedhh1. Next best Hit: Os04t0682800-02(alignment length 19bp with 94.74%identity)	1.10649	chr10	19236368
Os10g0540250	Non-proteincodingtranscript. Next best Hit: Os01t0500600-01(alignment length 15bp with 100.00%identity)	6.0983	chr10	21065233
Os10g0428200	Product: Conservedhypotheticalprotein. Next best Hit: Os10t0428200-01(alignment length 60bp with 100.00%identity)	3.54978	chr10	15229455
Os10g0555100	SimilartoDNAchromosome4,ESSAICONTIGfragmentNO.6(Glucosyltransferaselikeprotein). Next best Hit: Os05t0253200-01(alignment length 16bp with 100.00%identity)	1.55078	chr10	21798929
Os10g0525000	Product: SimilartoCytochromeP450familyprotein,expressed. Next best Hit: Os10t0525000-01(alignment length 60bp with 100.00%identity)	2.18774	chr10	20412047
Os10g0418000	SimilartoHistoneH2A. Next best Hit: Os01t0645650-01(alignment length 16bp with 100.00%identity)	1.20996	chr10	14678198
Os10g0561600	Product: Hypotheticalconservedgene. Next best Hit: Os04t0462800-00(alignment length 60bp with 98.33%identity)	2.07314	chr10	22150511
Os10g0560000	Product: Similartopredictedprotein. Next best Hit: Os10t0560000-01(alignment length 60bp with 100.00%identity)	1.00234	chr10	22056622
Os10g0497700	Product: SimilartoCOBRA-likeprotein4 Next best Hit: Os10t0497700-01(alignment length 60bp with 100.00%identity)	1.30224	chr10	18976011
Os10g0413101	Product: SimilartoH0815C01.6protein. Next best Hit: Os03t0695425-01(alignment length 60bp with 98.33%identity)	1.08377	chr10	14408001
Os10g0413500	SimilartoProlyl4-hydroxylase. Next best Hit: Os10t0161100-01(alignment length 17bp with 100.00%identity)	1.0329	chr10	14428234
Os10g0432300	Non-proteincodingtranscript. Next best Hit: Os10t0183000-01(alignment length 17bp with 100.00%identity)	1.456	chr10	15426847
Os10g0404566	SimilartoSucrosetransporter. Next best Hit: Os03t0170900-02(alignment length 28bp with 100.00%identity)	1.22296	chr10	13784431
Os10g0493300	Product: Hypotheticalconservedgene. Next best Hit: Os10t0493300-01(alignment length 60bp with 100.00%identity)	3.36517	chr10	18724001
Os10g0540200	SimilartoSelenium-bindingprotein-like. Next best Hit: Os07t0629500-01(alignment length 16bp with 100.00%identity)	2.86406	chr10	21059208
Os10g0497700	SimilartoPhytochelatinsynthetase. Next best Hit: Os06t0248400-01(alignment length 16bp with 100.00%identity)	1.37226	chr10	18976009
Os10g0107866	Product: Non-proteincodingtranscript. Next best Hit: Os04t0115700-02(alignment length 60bp with 98.33%identity)	1.43707	chr10	545798
Os10g0395100	Dildomaindomaincontainingprotein. Next best Hit: Os03t0668400-01(alignment length 15bp with 100.00%identity)	1.02811	chr10	13231204
Os10g0168751	SimilartoOsr40g3protein. Next best Hit: Os07t0683600-00(alignment length 25bp with 92.00%identity)	1.60476	chr10	4743725
Os10g0560000	ProteinofunknownfunctionDUF828,plantfamilyprotein. Next best Hit: Os04t0384200-01(alignment length 16bp with 100.00%identity)	1.07702	chr10	22055014
Os10g0456800	SimilartoCHYzincfingerfamilyprotein,expressed. Next best Hit: Os06t0506850-00(alignment length 14bp with 100.00%identity)	1.14522	chr10	16705515
Os10g0397900	CCAAT-bindingtranscriptionfactor,subunitBdomaincontainingprotein. Next best Hit: Os09t0569400-01(alignment length 16bp with 100.00%identity)	2.64343	chr10	13392913
Os10g0514400	SimilartoCytochromeP450familyprotein. Next best Hit: Os09t0134400-01(alignment length 16bp with 100.00%identity)	1.02661	chr10	19828898
Os10g0430600	Aminotransferase,class-II,pyridoxal-phosphatebindingsitedomaincontainingprotein. Next best Hit: Os10t0463800-01(alignment length 19bp with 100.00%identity)	1.86515	chr10	15326689
Os10g0551100	Conservedhypotheticalprotein. Next best Hit: Os03t0320100-01(alignment length 17bp with 100.00%identity)	1.81398	chr10	21623619
Os10g0553800	Flavin-containingmonooxygenaseFMOfamilyprotein. Next best Hit: Os05t0242600-01(alignment length 19bp with 100.00%identity)	1.93907	chr10	21724435
Os10g0532800	Conservedhypotheticalprotein. Next best Hit: Os04t0488000-02(alignment length 16bp with 100.00%identity)	1.85614	chr10	20719171
Os10g0130200	Hypotheticalconservedgene. Next best Hit: Os01t0914600-01(alignment length 15bp with 100.00%identity)	1.46761	chr10	1838774
Os10g0435400	TRAF-typedomaincontainingprotein. Next best Hit: Os10t0434000-00(alignment length 22bp with 100.00%identity)	1.43918	chr10	15514723
Os10g0501900	Tetratricopeptide-likehelicaldomaincontainingprotein. Next best Hit: Os10t0170300-01(alignment length 15bp with 100.00%identity)	1.13781	chr10	19146523
Os10g0497466	Product: Non-proteincodingtranscript. Next best Hit: Os10t0497400-00(alignment length 60bp with 100.00%identity)	2.58893	chr10	18951797
Os10g0544200	Basichelix-loop-helixdimerisationregionbHLHdomaincontainingprotein. Next best Hit: Os09t0528300-01(alignment length 17bp with 100.00%identity)	2.39481	chr10	21244725
Os10g0416000	Non-proteincodingtranscript. Next best Hit: Os02t0273100-01(alignment length 17bp with 100.00%identity)	1.11341	chr10	14556502
Os10g0568300	Hypotheticalconservedgene. Next best Hit: Os06t0220000-01(alignment length 17bp with 100.00%identity)	2.49759	chr10	22531145
Os10g0376900	Helix-loop-helixDNA-bindingdomaincontainingprotein. Next best Hit: Os08t0104100-02(alignment length 20bp with 95.00%identity)	1.16172	chr10	12015873
Os10g0546400	Conservedhypotheticalprotein. Next best Hit: Os03t0621700-01(alignment length 16bp with 100.00%identity)	2.37528	chr10	21360059
Os10g0554200	Product: Nitratetransporter. Next best Hit: Os10t0554200-01(alignment length 60bp with 100.00%identity)	1.80303	chr10	21758010
Os10g0554200	TGF-betareceptor,typeI/IIextracellularregionfamilyprotein. Next best Hit: Os12t0126600-01(alignment length 20bp with 95.00%identity)	2.18109	chr10	21757771
Os10g0209700	Heavymetaltransport/detoxificationproteindomaincontainingprotein. Next best Hit: Os06t0136700-01(alignment length 16bp with 100.00%identity)	1.04544	chr10	7779293
Os10g0567900	SimilartoF-boxproteininteractiondomaincontainingprotein,expressed. Next best Hit: Os03t0774400-01(alignment length 16bp with 100.00%identity)	2.27422	chr10	22516057
Os11g0616100	SimilartoProteinkinasedomaincontainingprotein,expressed. Next best Hit: Os02t0759700-03(alignment length 15bp with 100.00%identity)	1.39937	chr11	23968014
Os11g0175800	Product: Hypotheticalconservedgene. Next best Hit: Os12t0116200-01(alignment length 60bp with 100.00%identity)	6.85855	chr11	3776852
Os11g0568800	Leucine-richrepeat,typicalsubtypedomaincontainingprotein. Next best Hit: Os11t0569733-00(alignment length 24bp with 95.83%identity)	2.44333	chr11	21213554
Os11g0146100	SimilartoAtPIP5K1. Next best Hit: Os12t0141100-01(alignment length 26bp with 100.00%identity)	4.41685	chr11	2087799
Os11g0146000	Conservedhypotheticalprotein. Next best Hit: Os06t0518300-01(alignment length 16bp with 100.00%identity)	6.32313	chr11	2087123
Os11g0175800	Product: Hypotheticalconservedgene. Next best Hit: Os12t0116200-01(alignment length 60bp with 100.00%identity)	5.10865	chr11	3776852
Os11g0589600	Product: Conservedhypotheticalprotein. Next best Hit: Os02t0811902-00(alignment length 57bp with 94.74%identity)	2.02318	chr11	22373609
Os11g0146200	Product: Ankyrinrepeatdomaincontainingprotein. Next best Hit: Os11t0146200-02(alignment length 60bp with 100.00%identity)	3.94714	chr11	2090813
Os11g0576975	Hypotheticalconservedgene. Next best Hit: Os02t0651500-01(alignment length 16bp with 100.00%identity)	3.50825	chr11	21734116
Os11g0118300	SimilartoRPT2-likeprotein. Next best Hit: Os02t0686300-01(alignment length 17bp with 100.00%identity)	1.99807	chr11	823449
Os11g0245900	Product: Hypotheticalprotein. Next best Hit: Os11t0686100-01(alignment length 54bp with 94.44%identity)	1.08856	chr11	7865727
Os11g0220100	Conservedhypotheticalprotein. Next best Hit: Os01t0761300-02(alignment length 18bp with 100.00%identity)	2.53152	chr11	6265242
Os11g0147500	Product: Heavymetaltransport/detoxificationproteindomaincontainingprotein. Next best Hit: Os11t0147500-02(alignment length 47bp with 100.00%identity)	1.45971	chr11	2168334
Os11g0676500	Product: Hypotheticalconservedgene. Next best Hit: Os11t0675200-00(alignment length 34bp with 94.12%identity)	1.29561	chr11	27321474
Os11g0155900	HistoneH3. Next best Hit: Os05t0163400-03(alignment length 21bp with 95.24%identity)	2.64533	chr11	2625671
Os11g0116000	Product: SimilartoNonspecificlipid-transferprotein1(LTP1)(MajorallergenPrud3). Next best Hit: Os12t0115300-01(alignment length 60bp with 100.00%identity)	1.20243	chr11	715445
Os11g0141550	Hypotheticalconservedgene. Next best Hit: Os02t0528300-00(alignment length 16bp with 100.00%identity)	2.18767	chr11	1936207
Os11g0146200	Product: Ankyrinrepeatdomaincontainingprotein. Next best Hit: Os11t0146200-01(alignment length 51bp with 100.00%identity)	3.31984	chr11	2090804
Os11g0416900	ABCtransporter-likedomaincontainingprotein. Next best Hit: Os11t0547000-02(alignment length 15bp with 100.00%identity)	1.17021	chr11	12811965
Os11g0116000	Product: Non-proteincodingtranscript. Next best Hit: Os11t0116000-01(alignment length 60bp with 100.00%identity)	1.04934	chr11	716148
Os11g0601700	Helix-loop-helixDNA-bindingdomaincontainingprotein. Next best Hit: Os05t0248301-01(alignment length 17bp with 100.00%identity)	1.08873	chr11	23132812
Os11g0262500	SimilartoF-boxdomaincontainingprotein. Next best Hit: Os03t0778100-02(alignment length 20bp with 95.00%identity)	2.35885	chr11	8860655
Os11g0644700	Plantdiseaseresistanceresponseproteinfamilyprotein. Next best Hit: Os12t0156866-00(alignment length 21bp with 95.24%identity)	1.63112	chr11	25594109
Os11g0700500	SimilartoSnapdragonmybprotein305homolog. Next best Hit: Os09t0252700-01(alignment length 15bp with 100.00%identity)	1.12801	chr11	28703901
Os11g0135400	Product: 60SacidicribosomalproteinP0. Next best Hit: Os12t0133050-00(alignment length 40bp with 92.50%identity)	1.11406	chr11	1646439
Os11g0123250	Product: Non-proteincodingtranscript. Next best Hit: Os12t0121150-00(alignment length 60bp with 96.67%identity)	2.03564	chr11	1071224
Os11g0103550	Product: Conservedhypotheticalprotein. Next best Hit: Os11t0103800-01(alignment length 48bp with 89.58%identity)	1.32959	chr11	141421
Os11g0154700	Product: SimilartoCBL-interactingproteinkinase14 Next best Hit: Os04t0163425-00(alignment length 60bp with 98.33%identity)	1.84907	chr11	2554039
Os11g0241700	ProteinofunknownfunctionDUF538familyprotein. Next best Hit: Os02t0179300-02(alignment length 17bp with 100.00%identity)	3.50257	chr11	7567981
Os11g0138400	Product: SimilartoPhosphoglyceratemutasefamilyprotein,expressed. Next best Hit: Os12t0135051-00(alignment length 60bp with 96.67%identity)	2.8898	chr11	1781776
Os11g0508600	SimilartoMtN3proteinprecursor. Next best Hit: Os09t0487900-01(alignment length 21bp with 95.24%identity)	1.03472	chr11	18171707
Os11g0633800	Cyclin-likeF-boxdomaincontainingprotein. Next best Hit: Os03t0246050-01(alignment length 15bp with 100.00%identity)	1.03342	chr11	24932541
Os11g0250900	Conservedhypotheticalprotein. Next best Hit: Os05t0206600-00(alignment length 30bp with 96.67%identity)	1.51925	chr11	8139798
Os11g0149900	PAN-like,type2domaincontainingprotein. Next best Hit: Os02t0139100-01(alignment length 16bp with 100.00%identity)	1.42117	chr11	2321650
Os11g0599200	UDP-glucuronosyl/UDP-glucosyltransferasefamilyprotein. Next best Hit: Os01t0338200-01(alignment length 15bp with 100.00%identity)	1.13896	chr11	22926178
Os11g0637700	Product: Nucleotide-binding,alpha-betaplaitdomaincontainingprotein. Next best Hit: Os11t0637700-03(alignment length 60bp with 100.00%identity)	1.14478	chr11	25193022
Os11g0507200	Similartotransferase. Next best Hit: Os03t0330300-03(alignment length 16bp with 100.00%identity)	1.5582	chr11	18093188
Os11g0489250	SimilartoCytochromeP450familyprotein,expressed. Next best Hit: Os06t0612550-00(alignment length 16bp with 100.00%identity)	1.28016	chr11	17234743
Os12g0556600	Product: SimilartoCTPsynthase. Next best Hit: Os12t0556600-01(alignment length 60bp with 100.00%identity)	4.7347	chr12	22656393
Os12g0279000	Helicase,C-terminaldomaincontainingprotein. Next best Hit: Os09t0124850-00(alignment length 17bp with 100.00%identity)	3.97785	chr12	10458981
Os12g0403800	SimilartoExosomecomplexexonucleaseRRP42. Next best Hit: Os07t0242400-01(alignment length 16bp with 100.00%identity)	4.31002	chr12	12075140
Os12g0556100	SimilartofiberproteinFb2. Next best Hit: Os05t0115200-01(alignment length 16bp with 100.00%identity)	7.67505	chr12	22616804
Os12g0517000	Cyclin-likeF-boxdomaincontainingprotein. Next best Hit: Os12t0526600-01(alignment length 23bp with 100.00%identity)	2.00605	chr12	20093814
Os12g0284850	Hypotheticalgene. Next best Hit: Os12t0175700-01(alignment length 17bp with 100.00%identity)	4.17168	chr12	10807133
Os12g0408100	Hypotheticalprotein. Next best Hit: Os11t0211300-01(alignment length 15bp with 100.00%identity)	3.56876	chr12	12354567
Os12g0466200	Product: Conservedhypotheticalprotein. Next best Hit: Os11t0153100-01(alignment length 37bp with 94.59%identity)	6.41594	chr12	16519753
Os12g0611200	RNAhelicase. Next best Hit: Os06t0697200-00(alignment length 21bp with 95.24%identity)	1.37538	chr12	25828666
Os12g0510500	Conservedhypotheticalprotein. Next best Hit: Os01t0810700-01(alignment length 15bp with 100.00%identity)	1.03028	chr12	19663449
Os12g0168000	Product: Similarto5-formyltetrahydrofolatecyclo-ligase. Next best Hit: Os12t0168000-01(alignment length 60bp with 100.00%identity)	7.44463	chr12	3432106
Os12g0141500	Product: Hypotheticalconservedgene. Next best Hit: Os12t0141500-02(alignment length 60bp with 100.00%identity)	3.28279	chr12	2012888
Os12g0410150	Hypotheticalgene. Next best Hit: Os05t0590201-01(alignment length 15bp with 100.00%identity)	7.19165	chr12	12460809
Os12g0552300	Hypotheticalconservedgene. Next best Hit: Os04t0285601-01(alignment length 14bp with 100.00%identity)	2.2339	chr12	22424368
Os12g0410200	Conservedhypotheticalprotein. Next best Hit: Os09t0273950-01(alignment length 25bp with 96.00%identity)	10.6754	chr12	12472015
Os12g0180800	Product: SimilartoOSIGBa0158F05.9protein. Next best Hit: Os04t0486800-01(alignment length 30bp with 96.67%identity)	6.26694	chr12	4074810
Os12g0235300	Conservedhypotheticalprotein. Next best Hit: Os12t0236700-02(alignment length 15bp with 100.00%identity)	3.51526	chr12	7391763
Os12g0406000	Product: Hypotheticalconservedgene. Next best Hit: Os12t0406000-01(alignment length 60bp with 100.00%identity)	9.06199	chr12	12258486
Os12g0180900	Conservedhypotheticalprotein. Next best Hit: Os01t0521500-01(alignment length 15bp with 100.00%identity)	6.93279	chr12	4082386
Os12g0132000	Product: Hypotheticalprotein. Next best Hit: Os10t0477301-01(alignment length 55bp with 85.45%identity)	6.67575	chr12	1550319
Os12g0183200	Similarto3'(2'),5'-bisphosphatenucleotidase. Next best Hit: Os01t0916300-03(alignment length 17bp with 100.00%identity)	1.79916	chr12	4213199
Os12g0443800	SimilartoATPbinding/ATPase/nucleoside-triphosphatase/nucleotidebinding. Next best Hit: Os03t0680800-02(alignment length 15bp with 100.00%identity)	1.9351	chr12	14907829
Os12g0266401	Conservedhypotheticalprotein. Next best Hit: Os01t0315700-01(alignment length 16bp with 100.00%identity)	6.16203	chr12	9477894
Os12g0217300	Product: Hypotheticalgene. Next best Hit: Os12t0217300-01(alignment length 41bp with 100.00%identity)	2.53649	chr12	6224005
Os12g0178200	SimilartoThylakoid-boundascorbateperoxidase(EC1.11.1.11)(Fragment). Next best Hit: Os09t0563800-01(alignment length 15bp with 100.00%identity)	3.80973	chr12	3960528
Os12g0295600	Similartopredictedprotein. Next best Hit: Os08t0151300-02(alignment length 15bp with 100.00%identity)	5.86078	chr12	11563795
Os12g0483600	Hypotheticalconservedgene. Next best Hit: Os08t0423400-01(alignment length 17bp with 100.00%identity)	8.3856	chr12	17824764
Os12g0618600	SimilartoTranscriptionalactivatorHAP2. Next best Hit: Os09t0116600-01(alignment length 16bp with 100.00%identity)	1.60263	chr12	26346896
Os12g0286600	Alpha/betahydrolasefold-1domaincontainingprotein. Next best Hit: Os07t0476500-01(alignment length 15bp with 100.00%identity)	1.00917	chr12	10935594
Os12g0170700	Conservedhypotheticalprotein. Next best Hit: Os05t0580550-00(alignment length 15bp with 100.00%identity)	1.817	chr12	3592239
Os12g0272800	Hypotheticalconservedgene. Next best Hit: Os04t0376300-01(alignment length 15bp with 100.00%identity)	5.74668	chr12	9980291
Os12g0428700	Hypotheticalprotein. Next best Hit: Os08t0541400-02(alignment length 14bp with 100.00%identity)	4.7332	chr12	13703310
Os12g0141900	SimilartoMembrane-anchoredubiquitin-foldprotein3 Next best Hit: Os11t0146700-02(alignment length 21bp with 95.24%identity)	5.54558	chr12	2031777
Os12g0297500	Pyruvatephosphatedikinase,PEP/pyruvate-bindingdomaincontainingprotein. Next best Hit: Os10t0188100-04(alignment length 15bp with 100.00%identity)	2.35324	chr12	11727437
Os12g0109600	ProteinofunknownfunctionDUF1677,Oryzasativafamilyprotein. Next best Hit: Os06t0573600-01(alignment length 16bp with 100.00%identity)	4.10009	chr12	515426
Os12g0266000	Product: Hypotheticalgene. Next best Hit: Os12t0266000-01(alignment length 60bp with 100.00%identity)	5.56677	chr12	9466783
Os12g0410050	Product: Hypotheticalconservedgene. Next best Hit: Os04t0247500-02(alignment length 60bp with 98.33%identity)	5.35101	chr12	12449549
Os12g0118700	Zincfinger,RING/FYVE/PHD-typedomaincontainingprotein. Next best Hit: Os11t0119200-01(alignment length 28bp with 100.00%identity)	2.00637	chr12	906322
Os12g0180400	SimilartoDNA-directedRNApolymeraseII8.2kDapolypeptide. Next best Hit: Os10t0548200-01(alignment length 17bp with 100.00%identity)	1.41225	chr12	4051769
Os12g0483700	Hypotheticalconservedgene. Next best Hit: Os05t0324600-01(alignment length 17bp with 100.00%identity)	5.5542	chr12	17830904
Os12g0116200	Hypotheticalconservedgene. Next best Hit: Os10t0101150-01(alignment length 15bp with 100.00%identity)	2.76087	chr12	795606
Os12g0626200	AuxinresponsiveSAURproteinfamilyprotein. Next best Hit: Os05t0112000-04(alignment length 22bp with 95.45%identity)	1.03597	chr12	26768220
Os12g0113550	Non-proteincodingtranscript. Next best Hit: Os03t0604566-01(alignment length 23bp with 91.30%identity)	2.38843	chr12	688955
Os12g0141500	Product: Hypotheticalconservedgene. Next best Hit: Os12t0141500-01(alignment length 60bp with 100.00%identity)	3.60666	chr12	2012888
Os12g0266200	SimilartoFibrillin-2precursor. Next best Hit: Os02t0188201-01(alignment length 18bp with 100.00%identity)	7.0915	chr12	9476374
Os12g0226400	Similarto2-alkenalreductase. Next best Hit: Os08t0193300-00(alignment length 16bp with 100.00%identity)	7.5065	chr12	6889996
Os12g0211600	Hypotheticalprotein. Next best Hit: Os04t0468000-01(alignment length 19bp with 100.00%identity)	4.82357	chr12	5857510
Os12g0407350	Non-proteincodingtranscript. Next best Hit: Os03t0767900-01(alignment length 16bp with 100.00%identity)	5.05305	chr12	12319463
Os12g0477050	Hypotheticalprotein. Next best Hit: Os02t0330400-00(alignment length 17bp with 100.00%identity)	3.31482	chr12	17364617
Os12g0283300	Conservedhypotheticalprotein. Next best Hit: Os03t0795000-01(alignment length 20bp with 95.00%identity)	5.03688	chr12	10724195
Os12g0407100	Product: Conservedhypotheticalprotein. Next best Hit: Os06t0346100-01(alignment length 60bp with 91.67%identity)	2.04564	chr12	12305767
Os12g0517100	Cyclin-likeF-boxdomaincontainingprotein. Next best Hit: Os07t0618500-02(alignment length 17bp with 100.00%identity)	4.8252	chr12	20100297
Os12g0262100	HATdimerisationdomaincontainingprotein. Next best Hit: Os06t0558700-01(alignment length 16bp with 100.00%identity)	4.94426	chr12	9209610
Os12g0404400	Non-proteincodingtranscript. Next best Hit: Os12t0299150-01(alignment length 15bp with 100.00%identity)	4.68674	chr12	12122123
Os12g0405300	Conservedhypotheticalprotein. Next best Hit: Os08t0501700-01(alignment length 17bp with 100.00%identity)	4.5534	chr12	12221399
Os12g0297400	Hypotheticalprotein. Next best Hit: Os08t0366200-01(alignment length 15bp with 100.00%identity)	1.01496	chr12	11716268
Os12g0553600	Product: SimilartoNB-ARCdomaincontainingprotein. Next best Hit: Os12t0552900-01(alignment length 56bp with 96.43%identity)	1.10615	chr12	22497610
Os12g0106200	Lateralorganboundaries,LOBdomaincontainingprotein. Next best Hit: Os11t0106900-01(alignment length 18bp with 100.00%identity)	4.53691	chr12	331023
Os12g0578800	Zincfinger,C2H2domaincontainingprotein. Next best Hit: Os08t0126700-01(alignment length 15bp with 100.00%identity)	3.99619	chr12	23952363
Os12g0576100	Product: Conservedhypotheticalprotein. Next best Hit: Os12t0575300-01(alignment length 60bp with 100.00%identity)	3.0403	chr12	23782933
Os12g0439700	SimilartoRER1Aprotein. Next best Hit: Os06t0708300-01(alignment length 28bp with 96.43%identity)	2.68498	chr12	14597050
Os12g0223700	Conservedhypotheticalprotein. Next best Hit: Os10t0460500-01(alignment length 17bp with 100.00%identity)	4.20859	chr12	6715421
Os12g0132900	Hypotheticalgene. Next best Hit: Os09t0413100-01(alignment length 16bp with 100.00%identity)	2.39204	chr12	1594471
Os12g0152000	SimilartoTerminalflower1-likeprotein. Next best Hit: Os12t0191150-01(alignment length 19bp with 94.74%identity)	6.24888	chr12	2565213
Os12g0235800	Product: SimilartoArgininosuccinatesynthase. Next best Hit: Os12t0235800-01(alignment length 60bp with 100.00%identity)	1.10089	chr12	7432214
Os12g0405400	Product: Conservedhypotheticalprotein. Next best Hit: Os12t0405400-01(alignment length 60bp with 100.00%identity)	4.58353	chr12	12224011
Os12g0160500	SimilartoAssociatedwithHOXfamilyprotein,expressed. Next best Hit: Os02t0602700-01(alignment length 15bp with 100.00%identity)	1.05272	chr12	3029600
Os12g0428200	Autophagy-relatedprotein1010domaincontainingprotein. Next best Hit: Os02t0120700-00(alignment length 17bp with 100.00%identity)	2.97385	chr12	13664455
Os12g0112500	Protein-tyrosinephosphatase,dualspecificitydomaincontainingprotein. Next best Hit: Os11t0113100-01(alignment length 29bp with 100.00%identity)	1.53658	chr12	639913
Os12g0115300	Plantlipidtransferproteinandhydrophobicprotein,helicaldomaincontainingprotein. Next best Hit: Os11t0116000-01(alignment length 23bp with 100.00%identity)	1.39951	chr12	746162
Os12g0411700	Product: Similartowhite-brown-complexABCtransporterfamily. Next best Hit: Os12t0411700-01(alignment length 60bp with 100.00%identity)	6.24611	chr12	12569161
Os12g0141400	Conservedhypotheticalprotein. Next best Hit: Os09t0453500-01(alignment length 16bp with 100.00%identity)	2.09852	chr12	2010246
Os12g0406000	Product: Conservedhypotheticalprotein. Next best Hit: Os03t0128700-01(alignment length 45bp with 95.56%identity)	3.32813	chr12	12258469
Os12g0409000	SimilartoSerinehydroxymethyltransferase. Next best Hit: Os01t0382200-01(alignment length 25bp with 96.00%identity)	1.91393	chr12	12392759
Os12g0189900	Las1-likefamilyprotein. Next best Hit: Os01t0624000-02(alignment length 17bp with 100.00%identity)	1.07619	chr12	4527362
Os12g0160500	Product: SimilartoAssociatedwithHOXfamilyprotein,expressed. Next best Hit: Os12t0160500-02(alignment length 60bp with 100.00%identity)	1.2966	chr12	3029682
Os12g0265600	Conservedhypotheticalprotein. Next best Hit: Os09t0553600-01(alignment length 17bp with 100.00%identity)	3.3398	chr12	9441386
Os12g0161100	Zincfinger,RING/FYVE/PHD-typedomaincontainingprotein. Next best Hit: Os03t0740700-01(alignment length 14bp with 100.00%identity)	3.08473	chr12	3068752
Os12g0235800	Product: SimilartoArgininosuccinatesynthase(Fragment). Next best Hit: Os12t0235800-02(alignment length 39bp with 100.00%identity)	1.03993	chr12	7430623
Os12g0133050	Similarto60SacidicribosomalproteinP0. Next best Hit: Os11t0135400-00(alignment length 28bp with 100.00%identity)	3.40247	chr12	1601937
Os12g0576600	Metallophosphoesterasedomaincontainingprotein. Next best Hit: Os02t0737801-01(alignment length 15bp with 100.00%identity)	1.73261	chr12	23805152
Os12g0456100	Hypotheticalconservedgene. Next best Hit: Os05t0596000-01(alignment length 14bp with 100.00%identity)	1.00936	chr12	15842439
Os12g0578400	Glycosidehydrolasefamily79,N-terminalprotein. Next best Hit: Os02t0770700-01(alignment length 15bp with 100.00%identity)	1.83832	chr12	23931409
Os12g0533500	SimilartoVIL1protein. Next best Hit: Os08t0250900-01(alignment length 17bp with 100.00%identity)	1.2356	chr12	21210477
Os12g0187500	SimilartoC2domaincontainingprotein. Next best Hit: Os10t0532600-01(alignment length 16bp with 100.00%identity)	3.42057	chr12	4398326
Os12g0221501	Non-proteincodingtranscript. Next best Hit: Os01t0749400-02(alignment length 16bp with 100.00%identity)	3.15201	chr12	6576304
Os12g0292400	SimilartoPetuniaribulose1,5-bisphosphatecarboxylasesmallsubunitmRNA(clonepSSU51),partialcds.(Fragment). Next best Hit: Os05t0466200-01(alignment length 16bp with 100.00%identity)	6.34706	chr12	11320409
Os12g0171500	Conservedhypotheticalprotein. Next best Hit: Os05t0103300-02(alignment length 15bp with 100.00%identity)	4.0585	chr12	3634846
Os12g0211400	A/G-specificadenineglycosylaseMutY,bacterialformdomaincontainingprotein. Next best Hit: Os02t0722800-02(alignment length 17bp with 100.00%identity)	2.93521	chr12	5849738
Os12g0283800	ProteinofunknownfunctionDUF3411domaincontainingprotein. Next best Hit: Os04t0613900-01(alignment length 20bp with 95.00%identity)	1.01382	chr12	10756637
Os12g0585300	Cyclin-likeF-boxdomaincontainingprotein. Next best Hit: Os06t0199200-03(alignment length 15bp with 100.00%identity)	1.60315	chr12	24359131
Os12g0239300	Product: SimilartoMov34/MPN/PAD-1familyprotein. Next best Hit: Os12t0239300-01(alignment length 60bp with 100.00%identity)	2.55262	chr12	7709883
Os12g0170800	SimilartoCitratebindingproteinprecursor. Next best Hit: Os07t0598300-03(alignment length 15bp with 100.00%identity)	2.23825	chr12	3602558
Os12g0141000	Conservedhypotheticalprotein. Next best Hit: Os11t0144900-01(alignment length 21bp with 100.00%identity)	2.60209	chr12	1986251
Os12g0569300	Thaumatin,pathogenesis-relatedfamilyprotein. Next best Hit: Os06t0300366-01(alignment length 18bp with 100.00%identity)	1.13791	chr12	23427730
Os12g0285500	Hypotheticalconservedgene. Next best Hit: Os02t0822400-01(alignment length 19bp with 94.74%identity)	1.08273	chr12	10848222
Os12g0551900	PeptidaseC48,SUMO/Sentrin/Ubl1domaincontainingprotein. Next best Hit: Os12t0527700-01(alignment length 15bp with 100.00%identity)	1.01321	chr12	22395524
Os12g0562400	SimilartoPhospholipaseC(Fragment). Next best Hit: Os02t0769800-01(alignment length 17bp with 100.00%identity)	1.34577	chr12	23048705
Os12g0409700	Hypotheticalconservedgene. Next best Hit: Os05t0141500-02(alignment length 20bp with 95.00%identity)	1.43555	chr12	12433463
Os12g0105300	Product: Actin-bindingFH2domaincontainingprotein. Next best Hit: Os12t0105300-01(alignment length 60bp with 100.00%identity)	2.48491	chr12	273664
Os12g0131400	Hypotheticalconservedgene. Next best Hit: Os12t0129700-01(alignment length 17bp with 100.00%identity)	1.24444	chr12	1514456
Os12g0487500	Hypotheticalconservedgene. Next best Hit: Os06t0516800-01(alignment length 15bp with 100.00%identity)	1.13443	chr12	18195150
Os12g0117400	Product: SimilartoRPT2-likeprotein. Next best Hit: Os11t0118300-01(alignment length 60bp with 100.00%identity)	1.69058	chr12	861211
Os12g0217300	Product: Hypotheticalprotein. Next best Hit: Os12t0217300-02(alignment length 60bp with 100.00%identity)	2.97901	chr12	6224027
Os12g0220866	Product: Hypotheticalgene. Next best Hit: Os12t0217300-01(alignment length 60bp with 96.67%identity)	3.12127	chr12	6506700
Os12g0166700	Product: Conservedhypotheticalprotein. Next best Hit: Os05t0539150-01(alignment length 60bp with 96.67%identity)	1.19051	chr12	3383995
Os12g0138500	SimilartoAnkyrin-repeatprotein. Next best Hit: Os08t0557850-00(alignment length 17bp with 100.00%identity)	2.25784	chr12	1870710
Os12g0484600	Nodulin-likedomaincontainingprotein. Next best Hit: Os01t0530650-01(alignment length 16bp with 100.00%identity)	1.88496	chr12	17900930
Os12g0549700	Hypotheticalconservedgene. Next best Hit: Os08t0526200-01(alignment length 22bp with 100.00%identity)	1.63914	chr12	22239581
Os12g0482700	SimilartoL-galactosedehydrogenase. Next best Hit: Os05t0593300-01(alignment length 16bp with 100.00%identity)	1.39279	chr12	17788701
Os12g0191901	Hypotheticalgene. Next best Hit: Os05t0299700-01(alignment length 19bp with 100.00%identity)	1.72506	chr12	4658298
Os12g0411700	ABCtransporter-likedomaincontainingprotein. Next best Hit: Os06t0649500-02(alignment length 17bp with 100.00%identity)	3.72074	chr12	12568930
Os12g0216500	Hypotheticalgene. Next best Hit: Os03t0698800-01(alignment length 15bp with 100.00%identity)	2.04987	chr12	6168271
Os12g0156866	SimilartoAminoacidpermeasefamilyprotein,expressed. Next best Hit: Os05t0546700-01(alignment length 19bp with 94.74%identity)	1.95335	chr12	2816100
Os12g0171600	Conservedhypotheticalprotein. Next best Hit: Os10t0494800-01(alignment length 19bp with 94.74%identity)	1.42507	chr12	3636454
Os12g0131701	SimilartoNB-ARCdomaincontainingprotein,expressed. Next best Hit: Os07t0551600-01(alignment length 16bp with 100.00%identity)	1.18322	chr12	1523778
Os12g0182700	Histonedeacetylasesuperfamilyprotein. Next best Hit: Os05t0106700-00(alignment length 15bp with 100.00%identity)	1.12902	chr12	4194063
Os12g0566000	Bicarbonatetransporter,eukaryoticdomaincontainingprotein. Next best Hit: Os12t0225200-01(alignment length 17bp with 100.00%identity)	1.42273	chr12	23248827
Os12g0194100	Conservedhypotheticalprotein. Next best Hit: Os03t0711600-02(alignment length 15bp with 100.00%identity)	5.05057	chr12	4814539
Os12g0483700	Product: Hypotheticalconservedgene. Next best Hit: Os12t0483700-01(alignment length 60bp with 100.00%identity)	1.06483	chr12	17830904
Os12g0148600	Conservedhypotheticalprotein. Next best Hit: Os03t0309800-02(alignment length 22bp with 95.45%identity)	1.09876	chr12	2389854
Os12g0505800	Product: SimilartoTrehalose-phosphatasefamilyprotein. Next best Hit: Os05t0128900-00(alignment length 60bp with 98.33%identity)	3.4911	chr12	19381453
Os12g0510000	Conservedhypotheticalprotein. Next best Hit: Os11t0226700-01(alignment length 16bp with 100.00%identity)	1.56511	chr12	19642586
Os12g0572500	RegionofunknownfunctionXHdomaincontainingprotein. Next best Hit: Os02t0134400-01(alignment length 14bp with 100.00%identity)	1.18963	chr12	23596228
Os12g0446900	Similartobifunctionaldihydrofolatereductase-thymidylatesynthase. Next best Hit: Os02t0595100-01(alignment length 16bp with 100.00%identity)	2.5849	chr12	15130136
Os12g0611250	Hypotheticalgene. Next best Hit: Os12t0610950-01(alignment length 16bp with 100.00%identity)	1.80312	chr12	25831233
Os12g0407900	Pentatricopeptiderepeatdomaincontainingprotein. Next best Hit: Os06t0681100-00(alignment length 18bp with 100.00%identity)	1.42055	chr12	12349459
Os12g0128800	SimilartocDNAclone:J033138B08,fullinsertsequence. Next best Hit: Os10t0208500-01(alignment length 18bp with 100.00%identity)	1.29278	chr12	1368969
Os12g0106500	Product: Similartopredictedprotein. Next best Hit: Os11t0107400-01(alignment length 60bp with 100.00%identity)	1.03667	chr12	345000
Os12g0588200	Product: Hypotheticalprotein. Next best Hit: Os06t0572000-01(alignment length 60bp with 100.00%identity)	3.79782	chr12	24589162
Os12g0133000	Product: SimilartoMajorfacilitatorsuperfamilyantiporter. Next best Hit: Os11t0135300-00(alignment length 56bp with 98.21%identity)	1.89683	chr12	1595326
Os12g0512400	Product: Conservedhypotheticalprotein. Next best Hit: Os12t0512400-01(alignment length 60bp with 100.00%identity)	1.69978	chr12	19808586
Os12g0502800	SimilartoUreidepermease2 Next best Hit: Os03t0396300-01(alignment length 16bp with 100.00%identity)	1.19645	chr12	19161739
Os12g0489800	SimilartoNBS-LRRprotein(Fragment). Next best Hit: Os03t0651201-01(alignment length 15bp with 100.00%identity)	1.0459	chr12	18369705
Os12g0451300	Product: Hypotheticalconservedgene. Next best Hit: Os12t0453500-01(alignment length 52bp with 90.38%identity)	1.11111	chr12	15498809
Os12g0194900	SimilartoAminoacidcarrier(Fragment). Next best Hit: Os09t0398300-01(alignment length 16bp with 100.00%identity)	1.43979	chr12	4881038
Os12g0242500	Conservedhypotheticalprotein. Next best Hit: Os02t0805800-01(alignment length 17bp with 100.00%identity)	1.40378	chr12	7892375
Os12g0111750	Product: Hypotheticalprotein. Next best Hit: Os11t0112151-00(alignment length 60bp with 100.00%identity)	1.62936	chr12	614019
Os12g0502800	Product: SimilartoUreidepermease2 Next best Hit: Os12t0502800-02(alignment length 60bp with 100.00%identity)	5.64486	chr12	19161795
Os12g0122000	Product: SCARECROW. Next best Hit: Os11t0124300-01(alignment length 60bp with 91.67%identity)	1.35468	chr12	1043608
Os12g0130300	Product: SimilartoResistanceproteincandidate(Fragment). Next best Hit: Os11t0133100-00(alignment length 59bp with 98.31%identity)	1.76061	chr12	1462306
Os12g0610300	Hypotheticalconservedgene. Next best Hit: Os05t0407500-01(alignment length 19bp with 100.00%identity)	1.36077	chr12	25780954
Os12g0577600	ProteinofunknownfunctionDUF1336domaincontainingprotein. Next best Hit: Os06t0184300-02(alignment length 16bp with 100.00%identity)	1.58537	chr12	23879858
Os12g0580600	Conservedhypotheticalprotein. Next best Hit: Os02t0151300-01(alignment length 15bp with 100.00%identity)	2.55201	chr12	24053229

## Sheet: s6
	Supplementary table 6. List of common and unique up regulated genes in qBL3 and qBL7 regions
	Note: IL_1 is INGR15002; AI is After Infection; BI is Before Infection
	"IL1AIvsPR114AI":	Os03g0259100		15
		Os03g0266200
		Os03g0272900
		Os03g0276850
		Os03g0286800
		Os07g0178800
		Os07g0192300
		Os07g0199350
		Os07g0201300
		Os07g0201800
		Os07g0207100
		Os07g0211900
		Os07g0216700
		Os07g0285200
		Os07g0291200
	"IL1AIvsIL1BI":	Os03g0231650		30
		Os03g0255100
		Os03g0275300
		Os03g0278200
		Os03g0278400
		Os03g0282300
		Os03g0248300
		Os03g0239000
		Os03g0241800
		Os03g0273200
		Os07g0175900
		Os07g0176401
		Os07g0176200
		Os07g0181500
		Os07g0191600
		Os07g0194000
		Os07g0194500
		Os07g0194800
		Os07g0198650
		Os07g0203900
		Os07g0209700
		Os07g0228900
		Os07g0229900
		Os07g0230700
		Os07g0231400
		Os07g0231700
		Os07g0241800
		Os07g0258800
		Os07g0260400
		Os07g0289600
	"IL1BIvsPR114BI" and "IL1AIvsPR114AI":	Os03g0264700		24
		Os03g0281466
		Os03g0252100
		Os03g0271200
		Os07g0178700
		Os07g0179200
		Os07g0180300
		Os07g0185800
		Os07g0188233
		Os07g0189800
		Os07g0190900
		Os07g0195300
		Os07g0205000
		Os07g0236200
		Os07g0239200
		Os07g0249800
		Os07g0267400
		Os07g0270800
		Os07g0287100
		Os07g0287400
		Os07g0291100
		Os07g0291750
		Os07g0295400
		Os07g0407700
	"IL1AIvsPR114AI" and "IL1AIvsIL1BI":	Os03g0274400		5
		Os03g0272650
		Os03g0281900
		Os07g0175500
		Os07g0180000
	"IL1AIvsIL1BI" and "PR114AIvsPR114BI":	Os03g0274300		54
		Os03g0231600
		Os03g0266100
		Os03g0262700
		Os03g0235000
		Os03g0247900
		Os03g0255500
		Os03g0258000
		Os03g0251700
		Os03g0270700
		Os03g0268400
		Os03g0262200
		Os03g0257600
		Os03g0270000
		Os03g0233900
		Os03g0244700
		Os03g0264400
		Os03g0233000
		Os03g0277600
		Os03g0237100
		Os03g0243600
		Os03g0270800
		Os03g0236200
		Os03g0255900
		Os03g0231950
		Os03g0240600
		Os03g0237600
		Os03g0257000
		Os03g0279700
		Os03g0277000
		Os07g0170800
		Os07g0175600
		Os07g0175700
		Os07g0179400
		Os07g0182100
		Os07g0190000
		Os07g0192000
		Os07g0192800
		Os07g0198300
		Os07g0225300
		Os07g0231133
		Os07g0232850
		Os07g0241500
		Os07g0245200
		Os07g0250300
		Os07g0250900
		Os07g0251200
		Os07g0251500
		Os07g0258400
		Os07g0274700
		Os07g0274800
		Os07g0282300
		Os07g0283125
		Os07g0409900
	"IL1BIvsPR114BI":	Os03g0284500		26
		Os03g0247600
		Os03g0269950
		Os03g0254250
		Os03g0268900
		Os03g0284000
		Os03g0268050
		Os03g0265100
		Os07g0169800
		Os07g0170000
		Os07g0182900
		Os07g0184500
		Os07g0196200
		Os07g0197400
		Os07g0206900
		Os07g0213600
		Os07g0220333
		Os07g0238700
		Os07g0248600
		Os07g0259100
		Os07g0262600
		Os07g0281200
		Os07g0296000
		Os03g0276800
		Os03g0280400
		Os07g0409500
	"IL1BIvsPR114BI", "IL1AIvsPR114AI" and "IL1AIvsIL1BI":	Os07g0200900		2
		Os07g0218700
	"PR114AIvsPR114BI":	Os03g0270500		27
		Os03g0231400
		Os03g0279950
		Os03g0230300
		Os03g0264300
		Os03g0241600
		Os03g0277700
		Os03g0241300
		Os03g0275100
		Os03g0267400
		Os03g0258200
		Os03g0262500
		Os03g0229801
		Os07g0189700
		Os07g0192550
		Os07g0212300
		Os07g0222900
		Os07g0241700
		Os07g0245100
		Os07g0248900
		Os07g0258501
		Os07g0262800
		Os07g0275100
		Os07g0275901
		Os07g0286950
		Os07g0296800
		Os07g0300100
	"IL1BIvsPR114BI" and "IL1AIvsIL1BI":	Os07g0208900		1
	"IL1BIvsPR114BI", "IL1AIvsPR114AI" and "PR114AIvsPR114BI":	Os07g0196300		2
		Os07g0220600
	"IL1BIvsPR114BI" and "PR114AIvsPR114BI":	Os07g0209600		1

## Sheet: s7
	Supplementary table 7. List of common and unique down regulated genes in qBL3 and qBL7 regions
	Note: IL_1 is INGR15002; AI is After Infection; BI is Before Infection
	"IL1AIvsPR114AI":	Os03g0278300	23
		Os03g0277700
		Os03g0267400
		Os03g0270800
		Os03g0258000
		Os03g0275100
		Os03g0258200
		Os03g0279700
		Os03g0233900
		Os03g0277000
		Os03g0231600
		Os07g0192400
		Os07g0192550
		Os07g0210100
		Os07g0212300
		Os07g0213300
		Os07g0225100
		Os07g0245100
		Os07g0258501
		Os07g0264000
		Os07g0275100
		Os07g0300100
		Os07g0408100
	"IL1AIvsIL1BI":	Os03g0271350	29
		Os03g0280800
		Os03g0250000
		Os03g0275350
		Os03g0278900
		Os03g0254200
		Os03g0250400
		Os03g0242200
		Os03g0284500
		Os03g0244950
		Os03g0244000
		Os07g0176900
		Os07g0182400
		Os07g0184500
		Os07g0185000
		Os07g0191500
		Os07g0191625
		Os07g0194675
		Os07g0195300
		Os07g0209500
		Os07g0216700
		Os07g0227600
		Os07g0228000
		Os07g0251301
		Os07g0259100
		Os07g0260300
		Os07g0267300
		Os07g0280600
		Os07g0287000
	"IL1BIvsPR114BI" and "IL1AIvsPR114AI":	Os03g0269100	35
		Os03g0240800
		Os03g0235700
		Os03g0229801
		Os03g0283500
		Os03g0230300
		Os03g0262500
		Os03g0275900
		Os03g0277600
		Os07g0180700
		Os07g0188050
		Os07g0194000
		Os07g0194500
		Os07g0199000
		Os07g0200500
		Os07g0201500
		Os07g0204500
		Os07g0204800
		Os07g0212200
		Os07g0213400
		Os07g0213500
		Os07g0215200
		Os07g0216100
		Os07g0231900
		Os07g0238700
		Os07g0238800
		Os07g0248800
		Os07g0248900
		Os07g0249900
		Os07g0256866
		Os07g0258400
		Os07g0262800
		Os07g0274700
		Os07g0277600
		Os07g0294300
	"IL1AIvsPR114AI" and "IL1AIvsIL1BI":	Os03g0251000	2
		Os07g0182000
	"IL1BIvsPR114BI", "IL1AIvsPR114AI" and "PR114AIvsPR114BI":	Os03g0266900	3
		Os07g0187000
		Os07g0293000
	"IL1BIvsPR114BI" and "PR114AIvsPR114BI":	Os03g0234900	5
		Os03g0245500
		Os07g0171300
		Os07g0194400
		Os07g0246200
	"IL1BIvsPR114BI", "IL1AIvsPR114AI", "IL1AIvsIL1BI" and "PR114AIvsPR114BI":	Os03g0269700	2
		Os03g0265600
	"IL1AIvsPR114AI" and "PR114AIvsPR114BI":	Os03g0283200	1
	"IL1AIvsIL1BI" and "PR114AIvsPR114BI":	Os03g0231750	61
		Os03g0271900
		Os03g0284150
		Os03g0232800
		Os03g0265100
		Os03g0230500
		Os03g0242300
		Os03g0251350
		Os03g0284100
		Os03g0265800
		Os03g0254250
		Os03g0237500
		Os03g0242350
		Os03g0249700
		Os03g0233251
		Os03g0247100
		Os03g0231850
		Os03g0249100
		Os03g0284600
		Os03g0280400
		Os03g0268600
		Os03g0251500
		Os03g0249200
		Os03g0232600
		Os03g0261100
		Os03g0276500
		Os03g0232400
		Os03g0266800
		Os03g0252100
		Os03g0231800
		Os03g0241900
		Os03g0273800
		Os07g0170200
		Os07g0171100
		Os07g0172900
		Os07g0175300
		Os07g0175750
		Os07g0178600
		Os07g0178700
		Os07g0178800
		Os07g0179300
		Os07g0185900
		Os07g0187400
		Os07g0188233
		Os07g0188266
		Os07g0191200
		Os07g0196100
		Os07g0205000
		Os07g0208500
		Os07g0211200
		Os07g0229200
		Os07g0232950
		Os07g0239000
		Os07g0240600
		Os07g0250100
		Os07g0258100
		Os07g0265100
		Os07g0280200
		Os07g0281200
		Os07g0288700
		Os07g0298900
	"IL1BIvsPR114BI":	Os03g0247300	26
		Os03g0271400
		Os03g0278000
		Os03g0278200
		Os03g0267200
		Os03g0268400
		Os03g0273200
		Os03g0272650
		Os03g0283900
		Os03g0255100
		Os03g0235000
		Os07g0175600
		Os07g0176401
		Os07g0176200
		Os07g0179000
		Os07g0181500
		Os07g0186500
		Os07g0205500
		Os07g0208900
		Os07g0209700
		Os07g0228900
		Os07g0231500
		Os07g0231700
		Os07g0241800
		Os07g0242900
		Os07g0251200
	"PR114AIvsPR114BI":	Os03g0283600	20
		Os03g0249500
		Os03g0245700
		Os03g0283400
		Os03g0276850
		Os03g0269601
		Os03g0272900
		Os03g0266300
		Os03g0230000
		Os07g0175100
		Os07g0185800
		Os07g0189800
		Os07g0195200
		Os07g0203950
		Os07g0206700
		Os07g0229100
		Os07g0235800
		Os07g0240300
		Os07g0244800
		Os07g0261732

## Sheet: s8
	Supplementary Table 8. Number of genes up and down regulated in the QTL regions (qBL3 & qBL7) in various comparisons.
	Data sets	UP REGULATED GENES			DOWN REGULATED GENES
		Chromosome 3	Chromosome 7	Total	Chromosome 3	Chromosome 7	Total
	INGR-15002 AI VS PR114 AI	12	36	49	26	44	70
	INGR-15002 BI VS PR114 BI	16	46	62	28	49	77
	INGR-15002 AI VS INGR-15002 BI	48	51	99	52	50	102
	PR114 AI VS PR114 BI	47	43	90	53	48	101

## Sheet: s9
	Supplementary Tables 9. List of down regulated genes in qBL3 & qBL7 region
	Sl. No.	GeneName	Description	PR114_AI	IL-1_AI	Start
	1	Os03g0240800	Product: SimilartoAGL157Cp. Next best Hit: Os03t0240800-01(alignment length 60bp with 100.00%identity)	0	-3.54977	7449822	IL_1 is INGR15002
	2	Os03g0269100	Product: Similartotropinonereductase. Next best Hit: Os03t0269100-01(alignment length 60bp with 100.00%identity)	0	-4.29891	8950039
	3	Os03g0229801	Conservedhypotheticalprotein. Next best Hit: Os04t0543700-01(alignment length 18bp with 100.00%identity)	0	-5.50171	6876093
	4	Os03g0278300	SimilartoTHOcomplexsubunit4 Next best Hit: Os11t0173800-01(alignment length 16bp with 100.00%identity)	0	-1.25165	9449358
	5	Os03g0283500	Pentatricopeptiderepeatdomaincontainingprotein. Next best Hit: Os07t0449100-01(alignment length 18bp with 100.00%identity)	0	-1.35329	9730441
	6	Os03g0265600	SimilartoTransformer-2-likeprotein. Next best Hit: Os03t0185300-01(alignment length 15bp with 100.00%identity)	0	-1.76775	8767643
	7	Os03g0262500	Product: Hypotheticalconservedgene. Next best Hit: Os03t0262500-02(alignment length 60bp with 100.00%identity)	0	-2.22615	8607999
	8	Os03g0277700	ProteinofunknownfunctionDUF26domaincontainingprotein. Next best Hit: Os11t0481600-01(alignment length 14bp with 100.00%identity)	0	-2.70107	9425601
	9	Os03g0267400	Product: Conservedhypotheticalprotein. Next best Hit: Os02t0539500-01(alignment length 58bp with 91.38%identity)	0	-1.36128	8844360
	10	Os03g0270800	Conservedhypotheticalprotein. Next best Hit: Os05t0353300-00(alignment length 17bp with 100.00%identity)	0	-1.34362	9051853
	11	Os03g0258000	SimilartoResistanceproteincandidate(Fragment). Next best Hit: Os09t0420900-01(alignment length 16bp with 100.00%identity)	0	-2.64081	8339827
	12	Os03g0230300	Product: Non-proteincodingtranscript. Next best Hit: Os03t0230300-01(alignment length 60bp with 100.00%identity)	0	-2.70168	6898096
	13	Os03g0230300	Poly(ADP-ribose)polymerase,catalyticregiondomaincontainingprotein. Next best Hit: Os03t0230300-02(alignment length 24bp with 100.00%identity)	0	-2.56034	6895178
	14	Os03g0275100	Product: SimilartoTA11protein(Fragment). Next best Hit: Os03t0275100-02(alignment length 60bp with 100.00%identity)	0	-3.82619	9285328
	15	Os03g0266900	LowmolecularmassheatshockproteinOshsp17.3. Next best Hit: Os07t0191700-01(alignment length 16bp with 100.00%identity)	0	-3.96056	8833718
	16	Os03g0251000	Plantlipidtransferprotein/seedstorage/trypsin-alphaamylaseinhibitordomaincontainingprotein. Next best Hit: Os07t0561101-01(alignment length 26bp with 92.31%identity)	0	-3.01797	7965176
	17	Os03g0258200	Alpha/betahydrolasefold-3domaincontainingprotein. Next best Hit: Os02t0123450-00(alignment length 15bp with 100.00%identity)	0	-1.90575	8352195
	18	Os03g0283200	SimilartoIN2-1protein. Next best Hit: Os05t0575300-01(alignment length 17bp with 100.00%identity)	0	-3.14063	9717253
	19	Os03g0279700	SimilartoZPT2-12. Next best Hit: Os02t0694400-01(alignment length 15bp with 100.00%identity)	0	-2.06616	9524919
	20	Os03g0269700	ProteinofunknownfunctionDUF604familyprotein. Next best Hit: Os09t0355400-02(alignment length 17bp with 100.00%identity)	0	-1.82929	8983003
	21	Os03g0235700	SimilartoPeptidetransporter1 Next best Hit: Os07t0243000-00(alignment length 15bp with 100.00%identity)	0	-1.88058	7147366
	22	Os03g0275900	SimilartoSpottedleafprotein11(Spottedleaf11)(Celldeath-relatedproteinSPL11). Next best Hit: Os02t0100300-01(alignment length 16bp with 100.00%identity)	0	-1.68055	9329407
	23	Os03g0233900	Product: Non-symbiotichemoglobin1(rHb1)(ORYsaGLB1a). Next best Hit: Os03t0226200-01(alignment length 23bp with 100.00%identity)	0	-2.41705	7092864
	24	Os03g0277600	Similarto(clonewusl1032)mRNAsequence. Next best Hit: Os03t0277700-01(alignment length 20bp with 95.00%identity)	0	-2.16849	9421699
	25	Os03g0277000	SimilartoGDPdissociationinhibitorproteinOsGDI1. Next best Hit: Os03t0858100-02(alignment length 21bp with 95.24%identity)	0	-1.02852	9392349
	26	Os03g0231600	SimilartoBranched-chain-amino-acidaminotransferase3,chloroplastprecursor(EC2.6.1.42)(Atbcat-3). Next best Hit: Os08t0379200-01(alignment length 16bp with 100.00%identity)	0	-1.38227	6948035
	27	Os07g0180700	SimilartoMajorfacilitatorsuperfamilyantiporter. Next best Hit: Os03t0192900-01(alignment length 16bp with 100.00%identity)	0	-1.83353	4240044
	28	Os07g0182000	Basicleucinezippertranscriptionalactivator,Grainfilling Next best Hit: Os12t0160900-01(alignment length 15bp with 100.00%identity)	-2.38419e-07	-2.19186	4322232
	29	Os07g0187000	Conservedhypotheticalprotein. Next best Hit: Os05t0357600-02(alignment length 17bp with 100.00%identity)	0	-2.82606	4642474
	30	Os07g0188050	Hypotheticalprotein. Next best Hit: Os03t0237201-00(alignment length 17bp with 100.00%identity)	0	-3.30758	4703148
	31	Os07g0192400	Non-proteincodingtranscript. Next best Hit: Os08t0301500-01(alignment length 24bp with 91.67%identity)	0	-3.24369	4986843
	32	Os07g0192550	Product: Conservedhypotheticalprotein. Next best Hit: Os03t0802400-01(alignment length 42bp with 97.62%identity)	0	-2.47332	4999115
	33	Os07g0194000	SimilartoVesicle-associatedmembraneprotein725(AtVAMP725). Next best Hit: Os03t0597450-01(alignment length 16bp with 100.00%identity)	0	-1.6502	5095716
	34	Os07g0194500	2OG-Fe(II)oxygenasedomaincontainingprotein. Next best Hit: Os03t0251700-00(alignment length 15bp with 100.00%identity)	0	-1.1657	5116681
	35	Os07g0199000	Product: SimilartoOSIGBa0126B18.3protein. Next best Hit: Os07t0200500-00(alignment length 60bp with 96.67%identity)	0	-2.28811	5348937
	36	Os07g0200500	Product: SimilartoOSIGBa0126B18.3protein. Next best Hit: Os07t0199000-01(alignment length 60bp with 100.00%identity)	0	-1.80838	5431481
	37	Os07g0201500	Product: UDP-glucuronosyl/UDP-glucosyltransferasedomaincontainingprotein. Next best Hit: Os07t0201300-00(alignment length 50bp with 86.00%identity)	0	-3.88789	5481538
	38	Os07g0204500	Product: SurvivalproteinSurEfamilyprotein. Next best Hit: Os07t0204500-01(alignment length 60bp with 100.00%identity)	0	-2.24274	5613844
	39	Os07g0204800	SimilartoChargedmultivesicularbodyprotein2a. Next best Hit: Os03t0174400-00(alignment length 16bp with 100.00%identity)	0	-6.64811	5640466
	40	Os07g0204800	Non-proteincodingtranscript. Next best Hit: Os10t0474250-00(alignment length 15bp with 100.00%identity)	0	-5.17349	5642340
	41	Os07g0210100	Exo70exocystcomplexsubunitdomaincontainingprotein. Next best Hit: Os11t0555300-00(alignment length 15bp with 100.00%identity)	-2.38419e-07	-1.14033	5976882
	42	Os07g0212200	SimilartoMRNA-bindingprotein(Fragment). Next best Hit: Os03t0698900-01(alignment length 16bp with 100.00%identity)	0	-3.28966	6134016
	43	Os07g0212300	SimilartoNudixhydrolase16,mitochondrialprecursor(EC3.6.1.-)(AtNUDT16). Next best Hit: Os03t0233800-01(alignment length 19bp with 94.74%identity)	0	-1.44837	6137057
	44	Os07g0213300	SimilartocDNAclone:J013123O09,fullinsertsequence. Next best Hit: Os02t0773732-01(alignment length 17bp with 100.00%identity)	0	-1.11036	6224889
	45	Os07g0213400	Conservedhypotheticalprotein. Next best Hit: Os06t0491300-01(alignment length 16bp with 100.00%identity)	0	-6.99838	6232648
	46	Os07g0213500	Hypotheticalconservedgene. Next best Hit: Os03t0723400-01(alignment length 15bp with 100.00%identity)	0	-1.36364	6234898
	47	Os07g0215200	Conservedhypotheticalprotein. Next best Hit: Os05t0301700-01(alignment length 19bp with 94.74%identity)	0	-3.30336	6315737
	48	Os07g0216100	Hypotheticalgene. Next best Hit: Os06t0200700-01(alignment length 17bp with 100.00%identity)	0	-8.917	6376133
	49	Os07g0225100	Tryptophan/tyrosinepermeasedomaincontainingprotein. Next best Hit: Os11t0691800-01(alignment length 16bp with 100.00%identity)	0	-2.03657	6954839
	50	Os07g0231900	PDZ/DHR/GLGFdomaincontainingprotein. Next best Hit: Os01t0304500-00(alignment length 15bp with 100.00%identity)	0	-5.64373	7324275
	51	Os07g0238700	SimilartoGlutamatedehydrogenase(EC1.4.1.3)(GDH). Next best Hit: Os05t0102000-01(alignment length 15bp with 100.00%identity)	0	-1.40281	7717532
	52	Os07g0238800	ProteinofunknownfunctionDUF1723domaincontainingprotein. Next best Hit: Os01t0169500-01(alignment length 17bp with 100.00%identity)	0	-1.09011	7721180
	53	Os07g0245100	SimilartocDNAclone:J023115F20,fullinsertsequence. Next best Hit: Os02t0596100-01(alignment length 15bp with 100.00%identity)	-2.38419e-07	-2.11846	8077633
	54	Os07g0248800	Product: SimilartoOSIGBa0140C02.4protein. Next best Hit: Os10t0102900-00(alignment length 60bp with 100.00%identity)	0	-6.19294	8264772
	55	Os07g0248800	Product: SimilartoOSIGBa0140C02.4protein. Next best Hit: Os10t0102900-00(alignment length 60bp with 100.00%identity)	0	-9.40887	8264772
	56	Os07g0248900	Transposase,MuDR,plantdomaincontainingprotein. Next best Hit: Os02t0582300-01(alignment length 16bp with 100.00%identity)	0	-3.61776	8275770
	57	Os07g0249900	PeptidaseM20familyprotein. Next best Hit: Os02t0791300-01(alignment length 15bp with 100.00%identity)	0	-2.00697	8334409
	58	Os07g0256866	Hypotheticalgene. Next best Hit: Os08t0357300-01(alignment length 15bp with 100.00%identity)	0	-4.66001	8845266
	59	Os07g0258400	OsNramp1(Integralmembraneprotein). Next best Hit: Os12t0133201-00(alignment length 16bp with 100.00%identity)	0	-3.26273	8966025
	60	Os07g0258400	Product: SimilartoMetaltransporter. Next best Hit: Os07t0258400-01(alignment length 60bp with 100.00%identity)	0	-3.31426	8968077
	61	Os07g0258501	Hypotheticalprotein. Next best Hit: Os01t0914800-01(alignment length 17bp with 100.00%identity)	0	-3.17784	8969212
	62	Os07g0262800	SimilartoResistanceproteincandidate(Fragment). Next best Hit: Os06t0519400-01(alignment length 15bp with 100.00%identity)	0	-7.12889	9260544
	63	Os07g0264000	Product: Conservedhypotheticalprotein. Next best Hit: Os07t0264000-04(alignment length 60bp with 100.00%identity)	0	-3.38422	9344672
	64	Os07g0274700	HvB12Dprotein(B12Dg1protein). Next best Hit: Os05t0426300-02(alignment length 15bp with 100.00%identity)	0	-1.19876	10231836
	65	Os07g0275100	Similartopredictedprotein. Next best Hit: Os12t0564400-01(alignment length 28bp with 96.43%identity)	0	-1.39235	10264253
	66	Os07g0277600	Product: Conservedhypotheticalprotein. Next best Hit: Os07t0277600-01(alignment length 60bp with 100.00%identity)	0	-7.68455	10441451
	67	Os07g0293000	Hypotheticalconservedgene. Next best Hit: Os04t0207501-01(alignment length 15bp with 100.00%identity)	0	-3.98624	11383084
	68	Os07g0294300	Conservedhypotheticalprotein. Next best Hit: Os06t0589900-01(alignment length 20bp with 100.00%identity)	0	-7.54025	11451121
	69	Os07g0300100	Hypotheticalgene. Next best Hit: Os06t0105900-01(alignment length 16bp with 100.00%identity)	-2.38419e-07	-1.63216	11841906
	70	Os07g0408100	Similartopredictedprotein. Next best Hit: Os07t0597200-02(alignment length 16bp with 100.00%identity)	2.38419e-07	-1.21558	12679536

## Sheet: s10
			Supplementary Tables 10. Summary of genes up regulated in microarray and validated using qPCR assay
	Sl. No.	GeneName	Description	Start	Fold Change in Microarray				Fold Change in qRT PCR
					IL-1 AI VS PR114 AI	IL-1 BI VS PR114 BI	IL-1 AI VS IL-1 BI	PR114 AI VS PR114 BI	# INGR15002 _ AI	# PR114 _ AI	$BPT 5204 _ AI	# INGR15002 _ BI
		CHRM 3
	1	Os03g0274400	Similar to GRF zinc finger family protein, expressed.	9259812	3.64	—	1.1	—	3.15	1.65	1.30134	0.84
	2	Os03g0281466	Malectin-serine threonine kinase	9632645	2.27	1.53	—	—	2.26	1.73	1.23114	1.59
	3	Os03g0286800	WD40 repeat	9893421	1.27	—	—	—	5.72	1.46	2.14355	2.54
		CHRM 7
	4	Os07g0236200	Product: Hypothetical conserved gene.	7581082	8.85	9.15	—	—	19.6	1.6	1.89212	1.1
	5	Os07g0291750	Similar to CYP71B26 electroncarrier/ hemebinding/ironionbinding /monooxygenase/oxygen binding.	11317434	7.43	6.25	—	—	4.9	1	2.36199	1.8
	6	Os07g0270800	Protein of unknown function DUF594 domain containing protein.	9963285	6.19	5.95	—	—	9.69	1.72	2.29	3.68
	7	Os07g0295400	Product: Conserved hypothetical protein.	11528034	5.43	5.5	—	—	4.49	1.18	1.89212	1.36
	8	Os07g0200900	Similar to Protein SHORT- ROOT 2	5449457	5.05	3.37	1.59	—	7.8	1.91	-1.11111	2.5
	9	Os07g0207100	Protein kinase,core domain containing protein.	5773958	1.11	—	*2.45	—	*1.10	0.63	2.62079	0.87
			# In comparision with PR114 _ BI
			$ In comparision with BPT5204 _ BI
			*down regulated genes in IL-1AIvsIL-1BI; But up regulated when compared to PR114 in IL-1AIvsPR114AI; AI: After Infection; BI: Before Infection; CHRM: Chromosome
			Note: The fold changes of IL-1 _ BI and IL - 1 _ AI in comparision with susceptible checks PR114 _ BI and BPT 5204 _ BI were nearly same.

[truncated: 5 more sheets: s11, s12, s13, s14, s15]
